# Supplementary material for: Deciphering the age-dependent changes of pulmonary fibroblasts in mice by single-cell transcriptomics
Source: Front Cell Dev Biol. 2023 Nov 29;11:1287133. doi: 10.3389/fcell.2023.1287133 (PMC10716426; doi:10.3389/fcell.2023.1287133)
Supplement: Supplementary file 1 [file Table2.xlsx]

## Sheet: Sheet1
Table 2. List of primers used for RT-qPCR of mouse genes:
Gene	Strand	Primer sequence
TBP	Forward	CCTTGTACCCTTCACCAATGAC
	Reverse	ACAGCCAAGATTCACGGTAGA
Col1a1	Forward	GCTCCTCTTAGGGGCCACT
	Reverse	ATTGGGGACCCTTAGGCCAT
Eln	Forward	TTGCTGATCCTCTTGCTCAAC
	Reverse	GCCCCTGGATAATAGACTCCAC
Postn	Forward	TGGTATCAAGGTGCTATCTGCG
	Reverse	AATGCCCAGCGTGCCATAA
Il1r1	Forward	GTGCTACTGGGGCTCATTTGT
	Reverse	GGAGTAAGAGGACACTTGCGAAT
Ly6a	Forward	GAGGCAGCAGTTATTGTGGAT
	Reverse	CGTTGACCTTAGTACCCAGGA
Pparg1	Forward	AAGAAGCGGTGAACCACTGA
	Reverse	GGAATGCGAGTGGTCTTCCA
Apoe	Forward	CAGATCAGCTCGAGTGGCAA
	Reverse	TCCATCAGTGCCGTCAGTTC
C1ra	Forward	GGGGACTTCCGCTACATCAC
	Reverse	GATGCGCTCCTTCTGTGTCA
Cxcl1	Forward	CACCCGCTCGCTTCTCTG
	Reverse	TCTTGAGGTGAATCCCAGCC
Cxcl5	Forward	TGCCCTACGGTGGAAGTCATA
	Reverse	TGCATTCCGCTTAGCTTTCTTT
Cxcl12	Forward	TGCATCAGTGACGGTAAACCA
	Reverse	TTCTTCAGCCGTGCAACAATC
Acta2	Forward	GGCACCACTGAACCCTAAGG
	Reverse	ACAATACCAGTTGTACGTCCAGA
Tnc	Forward	CAGCTACCGACGGGATCTTC
	Reverse	TTCCGGTTCAGCTTCTGTGG
Ccl2	Forward	CACAGTTGCCGGCTGGAGCA
	Reverse	CAGCAGGTGAGTGGGGCGTT
