# Supplementary material for: Deciphering the age-dependent changes of pulmonary fibroblasts in mice by single-cell transcriptomics
Source: Front Cell Dev Biol. 2023 Nov 29;11:1287133. doi: 10.3389/fcell.2023.1287133 (PMC10716426; doi:10.3389/fcell.2023.1287133)
Supplement: Supplementary file 2 [file DataSheet1.ZIP]

Archive with 3 entries (3 files):
- 110623-supplemental figure and legend.pdf
- Additional file 1-table 1.csv
- Additional file 2-table 2.xlsx
