# Supplementary material for: Deciphering the age-dependent changes of pulmonary fibroblasts in mice by single-cell transcriptomics
Source: Front Cell Dev Biol. 2023 Nov 29;11:1287133. doi: 10.3389/fcell.2023.1287133 (PMC10716426; doi:10.3389/fcell.2023.1287133)
Supplement: Supplementary file 2 [file DataSheet1.ZIP › Additional file 1-table 1.csv]

	p_val	avg_log2FC	pct.1	pct.2	p_val_adj	cluster	gene	label
Sftpc	4.71E-13	5.093407269	0.82	0.217	1.06E-08	FB	Sftpc	p_val_adj<0.01
Cbr2	8.20E-08	4.136493704	0.45	0	0.001853097	FB	Cbr2	p_val_adj<0.01
Hbb-b1	5.08E-19	3.767450664	0.982	0.457	1.15E-14	FB	Hbb-b1	p_val_adj<0.01
Eln	2.33E-07	3.26128881	0.802	0.804	0.005270535	FB	Eln	p_val_adj<0.01
Krt8	4.01E-05	3.045923193	0.297	0	0.905179385	FB	Krt8	p_val_adj>=0.01
Wfdc2	1.46E-05	2.98791946	0.324	0	0.330636638	FB	Wfdc2	p_val_adj>=0.01
Cd24a	2.31E-07	2.954558022	0.477	0.043	0.005227391	FB	Cd24a	p_val_adj<0.01
Hba-a2	6.57E-16	2.758872778	0.892	0.174	1.48E-11	FB	Hba-a2	p_val_adj<0.01
Xist	1.76E-06	2.733842759	0.378	0	0.039710326	FB	Xist	p_val_adj>=0.01
Postn	0.000919238	2.684938693	0.207	0	1	FB	Postn	p_val_adj>=0.01
Sec14l3	0.000145928	2.60555458	0.261	0	1	FB	Sec14l3	p_val_adj>=0.01
Hba-a1	3.42E-14	2.603211938	0.892	0.283	7.72E-10	FB	Hba-a1	p_val_adj<0.01
Cyp2f2	0.000862436	2.406349527	0.243	0.022	1	FB	Cyp2f2	p_val_adj>=0.01
Plet1	4.01E-05	2.402554929	0.297	0	0.905179385	FB	Plet1	p_val_adj>=0.01
Hbb-bt	4.83E-09	2.355132848	0.658	0.13	0.000109109	FB	Hbb-bt	p_val_adj<0.01
Nrep	2.50E-05	2.245351553	0.342	0.022	0.564793369	FB	Nrep	p_val_adj>=0.01
Ezr	4.82E-05	2.163994955	0.405	0.087	1	FB	Ezr	p_val_adj>=0.01
Tsc22d1	4.09E-05	2.10187831	0.45	0.152	0.923963133	FB	Tsc22d1	p_val_adj>=0.01
Chchd10	0.000437719	2.084966213	0.261	0.022	1	FB	Chchd10	p_val_adj>=0.01
Krt18	0.001236323	2.043297336	0.198	0	1	FB	Krt18	p_val_adj>=0.01
Cd74	0.001093484	2.037123667	0.459	0.239	1	FB	Cd74	p_val_adj>=0.01
Hspa4l	0.00058684	2.024631802	0.333	0.087	1	FB	Hspa4l	p_val_adj>=0.01
Sftpb	0.000199878	1.996937714	0.252	0	1	FB	Sftpb	p_val_adj>=0.01
Satb1	0.000539116	1.994757974	0.288	0.043	1	FB	Satb1	p_val_adj>=0.01
Ccl4	0.000337669	1.958018877	0.27	0.022	1	FB	Ccl4	p_val_adj>=0.01
Aldh1a1	0.137439648	1.898044719	0.279	0.217	1	FB	Aldh1a1	p_val_adj>=0.01
Foxj1	0.002140794	1.874858358	0.216	0.022	1	FB	Foxj1	p_val_adj>=0.01
Dynlrb2	0.001236323	1.865307039	0.198	0	1	FB	Dynlrb2	p_val_adj>=0.01
1110017D15Rik	0.001236323	1.834673732	0.198	0	1	FB	1110017D15Rik	p_val_adj>=0.01
Klf6	5.27E-05	1.805846747	0.784	0.717	1	FB	Klf6	p_val_adj>=0.01
Slc34a2	0.002218472	1.805160418	0.18	0	1	FB	Slc34a2	p_val_adj>=0.01
Cyp2s1	0.001658281	1.773487049	0.189	0	1	FB	Cyp2s1	p_val_adj>=0.01
Tmem212	0.001658281	1.763408014	0.189	0	1	FB	Tmem212	p_val_adj>=0.01
Atp1b1	0.000871256	1.745411061	0.27	0.043	1	FB	Atp1b1	p_val_adj>=0.01
Igfbp5	0.000103965	1.733508815	0.432	0.13	1	FB	Igfbp5	p_val_adj>=0.01
Tppp3	0.014031179	1.710871277	0.405	0.261	1	FB	Tppp3	p_val_adj>=0.01
Il1b	0.000478272	1.709244518	0.288	0.043	1	FB	Il1b	p_val_adj>=0.01
Cdh1	0.001203897	1.690272372	0.234	0.022	1	FB	Cdh1	p_val_adj>=0.01
Sftpa1	0.01383264	1.667944681	0.27	0.109	1	FB	Sftpa1	p_val_adj>=0.01
Elof1	0.000476295	1.647164241	0.261	0.022	1	FB	Elof1	p_val_adj>=0.01
Serpine2	0.136873262	1.633300512	0.288	0.217	1	FB	Serpine2	p_val_adj>=0.01
Dstn	0.015271951	1.617541742	0.685	0.739	1	FB	Dstn	p_val_adj>=0.01
Ltbp2	0.022329469	1.61098902	0.207	0.065	1	FB	Ltbp2	p_val_adj>=0.01
Basp1	0.00088981	1.59571744	0.297	0.065	1	FB	Basp1	p_val_adj>=0.01
Areg	0.003142758	1.59010801	0.207	0.022	1	FB	Areg	p_val_adj>=0.01
Hdc	0.002218472	1.585727237	0.18	0	1	FB	Hdc	p_val_adj>=0.01
Enah	0.011756953	1.583151029	0.369	0.217	1	FB	Enah	p_val_adj>=0.01
Cd69	0.006191014	1.576576693	0.216	0.043	1	FB	Cd69	p_val_adj>=0.01
Ces1d	0.000880521	1.545961761	0.243	0.022	1	FB	Ces1d	p_val_adj>=0.01
Sox4	0.000570034	1.539269115	0.36	0.109	1	FB	Sox4	p_val_adj>=0.01
Lmo7	0.001658281	1.501669957	0.189	0	1	FB	Lmo7	p_val_adj>=0.01
Col1a1	0.518552595	1.4713587	0.685	0.891	1	FB	Col1a1	p_val_adj>=0.01
Crip2	0.054826376	1.46512803	0.378	0.304	1	FB	Crip2	p_val_adj>=0.01
Cldn3	0.003941531	1.435767048	0.162	0	1	FB	Cldn3	p_val_adj>=0.01
Aspn	0.686995019	1.432806085	0.243	0.239	1	FB	Aspn	p_val_adj>=0.01
Alcam	0.01109983	1.408358378	0.297	0.13	1	FB	Alcam	p_val_adj>=0.01
Epcam	0.005280175	1.392860125	0.189	0.022	1	FB	Epcam	p_val_adj>=0.01
Retreg1	0.047806938	1.385465769	0.243	0.13	1	FB	Retreg1	p_val_adj>=0.01
Net1	0.000206339	1.366929405	0.324	0.043	1	FB	Net1	p_val_adj>=0.01
Tnc	0.013204458	1.360774933	0.162	0.022	1	FB	Tnc	p_val_adj>=0.01
Acsl3	0.038219595	1.356238038	0.261	0.13	1	FB	Acsl3	p_val_adj>=0.01
Spint2	0.001658281	1.352888022	0.189	0	1	FB	Spint2	p_val_adj>=0.01
Rabgap1l	0.005062568	1.344867341	0.279	0.087	1	FB	Rabgap1l	p_val_adj>=0.01
Traf3ip1	0.007234319	1.340568494	0.18	0.022	1	FB	Traf3ip1	p_val_adj>=0.01
Cd79a	0.016003764	1.339368295	0.117	0	1	FB	Cd79a	p_val_adj>=0.01
Cxcl15	0.026435966	1.3378479	0.171	0.043	1	FB	Cxcl15	p_val_adj>=0.01
Neat1	0.513964499	1.332226158	0.505	0.609	1	FB	Neat1	p_val_adj>=0.01
Cspp1	0.006457393	1.323649346	0.243	0.065	1	FB	Cspp1	p_val_adj>=0.01
Col3a1	0.020883478	1.311489981	0.712	0.826	1	FB	Col3a1	p_val_adj>=0.01
Sh3bgrl3	0.019576866	1.30854349	0.315	0.174	1	FB	Sh3bgrl3	p_val_adj>=0.01
Plek	0.007376704	1.293227569	0.18	0.022	1	FB	Plek	p_val_adj>=0.01
1700016K19Rik	0.00296054	1.283868311	0.171	0	1	FB	1700016K19Rik	p_val_adj>=0.01
Sfn	0.020529203	1.269291122	0.18	0.043	1	FB	Sfn	p_val_adj>=0.01
Rab11fip1	0.00296054	1.26406213	0.171	0	1	FB	Rab11fip1	p_val_adj>=0.01
Runx1	0.018406335	1.261401237	0.45	0.348	1	FB	Runx1	p_val_adj>=0.01
Vasp	0.002697917	1.258106002	0.306	0.087	1	FB	Vasp	p_val_adj>=0.01
Ppp1ca	0.000599565	1.253485143	0.324	0.065	1	FB	Ppp1ca	p_val_adj>=0.01
Srgn	0.2180699	1.249576994	0.27	0.217	1	FB	Srgn	p_val_adj>=0.01
Dnah5	0.00296054	1.242910469	0.171	0	1	FB	Dnah5	p_val_adj>=0.01
Lyz2	0.149035224	1.239923418	0.252	0.174	1	FB	Lyz2	p_val_adj>=0.01
Tspan1	0.005235975	1.237992701	0.153	0	1	FB	Tspan1	p_val_adj>=0.01
Hp	0.006956927	1.232734328	0.18	0.022	1	FB	Hp	p_val_adj>=0.01
Cfap126	0.003941531	1.218594055	0.162	0	1	FB	Cfap126	p_val_adj>=0.01
Cldn7	0.006941241	1.217039455	0.144	0	1	FB	Cldn7	p_val_adj>=0.01
Laptm5	0.037636497	1.207095826	0.189	0.065	1	FB	Laptm5	p_val_adj>=0.01
Fam183b	0.00296054	1.195727861	0.171	0	1	FB	Fam183b	p_val_adj>=0.01
Trp53inp1	0.003919216	1.193978601	0.198	0.022	1	FB	Trp53inp1	p_val_adj>=0.01
Arpc5	0.04993327	1.176745875	0.423	0.348	1	FB	Arpc5	p_val_adj>=0.01
Actn1	0.003486871	1.165020359	0.297	0.087	1	FB	Actn1	p_val_adj>=0.01
Ppic	0.004610634	1.15881161	0.495	0.348	1	FB	Ppic	p_val_adj>=0.01
Calm1	0.035324831	1.148972468	0.73	0.804	1	FB	Calm1	p_val_adj>=0.01
S100a1	0.031483845	1.144014137	0.243	0.109	1	FB	S100a1	p_val_adj>=0.01
Hipk1	0.100879173	1.140389784	0.243	0.152	1	FB	Hipk1	p_val_adj>=0.01
Lcp1	0.043523689	1.136685712	0.153	0.043	1	FB	Lcp1	p_val_adj>=0.01
Strbp	0.0279472	1.127814343	0.198	0.065	1	FB	Strbp	p_val_adj>=0.01
Sub1	0.00384083	1.126298393	0.622	0.5	1	FB	Sub1	p_val_adj>=0.01
Ppargc1a	0.009184606	1.115755374	0.135	0	1	FB	Ppargc1a	p_val_adj>=0.01
Marcksl1	0.006708786	1.115434734	0.342	0.152	1	FB	Marcksl1	p_val_adj>=0.01
Tm4sf1	0.234500888	1.114464741	0.423	0.391	1	FB	Tm4sf1	p_val_adj>=0.01
Nfkbid	0.021085316	1.110194658	0.108	0	1	FB	Nfkbid	p_val_adj>=0.01
Frat2	0.009522186	1.104005284	0.234	0.065	1	FB	Frat2	p_val_adj>=0.01
Cd52	0.012721733	1.100784484	0.198	0.043	1	FB	Cd52	p_val_adj>=0.01
Retnla	0.006941241	1.096244051	0.144	0	1	FB	Retnla	p_val_adj>=0.01
Ccnd2	0.134752159	1.095836229	0.45	0.413	1	FB	Ccnd2	p_val_adj>=0.01
Cldn4	0.012132636	1.094641289	0.126	0	1	FB	Cldn4	p_val_adj>=0.01
Riiad1	0.017602817	1.091777232	0.153	0.022	1	FB	Riiad1	p_val_adj>=0.01
Tes	0.001543214	1.087886616	0.225	0.022	1	FB	Tes	p_val_adj>=0.01
Wdr1	0.01903116	1.086584271	0.324	0.174	1	FB	Wdr1	p_val_adj>=0.01
Ucp2	0.009692842	1.086281695	0.171	0.022	1	FB	Ucp2	p_val_adj>=0.01
Mustn1	0.844290529	1.084654428	0.126	0.13	1	FB	Mustn1	p_val_adj>=0.01
Gtf2i	0.005827505	1.081704816	0.243	0.065	1	FB	Gtf2i	p_val_adj>=0.01
Paip2	0.030063175	1.074158822	0.414	0.326	1	FB	Paip2	p_val_adj>=0.01
Ctnnb1	0.083794344	1.070549902	0.541	0.587	1	FB	Ctnnb1	p_val_adj>=0.01
Wwc1	0.012132636	1.062970002	0.126	0	1	FB	Wwc1	p_val_adj>=0.01
F11r	0.015409859	1.060655593	0.216	0.065	1	FB	F11r	p_val_adj>=0.01
1700007K13Rik	0.009184606	1.059435504	0.135	0	1	FB	1700007K13Rik	p_val_adj>=0.01
Pdgfa	0.053291066	1.05587494	0.279	0.152	1	FB	Pdgfa	p_val_adj>=0.01
Fbxo32	0.016178151	1.052159154	0.189	0.043	1	FB	Fbxo32	p_val_adj>=0.01
Pdk4	0.023882218	1.050370498	0.18	0.043	1	FB	Pdk4	p_val_adj>=0.01
Mfap2	0.031507661	1.043512246	0.288	0.152	1	FB	Mfap2	p_val_adj>=0.01
Ccdc153	0.012132636	1.033820371	0.126	0	1	FB	Ccdc153	p_val_adj>=0.01
Cish	0.011835402	1.02937368	0.225	0.065	1	FB	Cish	p_val_adj>=0.01
Noct	0.032891919	1.028521383	0.252	0.109	1	FB	Noct	p_val_adj>=0.01
Tnks2	0.018298094	1.0281653	0.324	0.174	1	FB	Tnks2	p_val_adj>=0.01
Spag17	0.012132636	1.024500797	0.126	0	1	FB	Spag17	p_val_adj>=0.01
Rsph1	0.006941241	1.024092821	0.144	0	1	FB	Rsph1	p_val_adj>=0.01
Clcn3	0.012229392	1.020773592	0.225	0.065	1	FB	Clcn3	p_val_adj>=0.01
Akap9	0.038047828	1.020457098	0.288	0.152	1	FB	Akap9	p_val_adj>=0.01
Dusp16	0.004159844	1.019619708	0.198	0.022	1	FB	Dusp16	p_val_adj>=0.01
Bhlhe41	0.009184606	1.015896626	0.135	0	1	FB	Bhlhe41	p_val_adj>=0.01
Gm1673	0.008980229	1.010211211	0.207	0.043	1	FB	Gm1673	p_val_adj>=0.01
Vmp1	0.167168808	1.009676181	0.342	0.283	1	FB	Vmp1	p_val_adj>=0.01
Larp4b	0.084935033	1.009211359	0.315	0.217	1	FB	Larp4b	p_val_adj>=0.01
Socs2	0.042764937	1.006889426	0.252	0.13	1	FB	Socs2	p_val_adj>=0.01
2610028H24Rik	0.012132636	1.004759074	0.126	0	1	FB	2610028H24Rik	p_val_adj>=0.01
Ccdc39	0.016003764	0.999312439	0.117	0	1	FB	Ccdc39	p_val_adj>=0.01
Serp1	0.038509254	0.998889458	0.45	0.348	1	FB	Serp1	p_val_adj>=0.01
Cyp2b10	0.012132636	0.996863369	0.126	0	1	FB	Cyp2b10	p_val_adj>=0.01
Ktn1	0.01465946	0.996431142	0.306	0.13	1	FB	Ktn1	p_val_adj>=0.01
Dnai4	0.009184606	0.974041478	0.135	0	1	FB	Dnai4	p_val_adj>=0.01
Stmn1	0.016178151	0.973392882	0.189	0.043	1	FB	Stmn1	p_val_adj>=0.01
Cxadr	0.012132636	0.972763532	0.126	0	1	FB	Cxadr	p_val_adj>=0.01
Mast4	0.724452972	0.972608755	0.234	0.239	1	FB	Mast4	p_val_adj>=0.01
Calm3	0.065308184	0.972053688	0.369	0.261	1	FB	Calm3	p_val_adj>=0.01
Tkt	0.005344335	0.968728675	0.252	0.065	1	FB	Tkt	p_val_adj>=0.01
Nme5	0.009184606	0.964303815	0.135	0	1	FB	Nme5	p_val_adj>=0.01
Rsph9	0.076782146	0.962252852	0.135	0.043	1	FB	Rsph9	p_val_adj>=0.01
Ets1	0.274767578	0.95824208	0.351	0.304	1	FB	Ets1	p_val_adj>=0.01
Atf3	0.195656295	0.955249665	0.604	0.674	1	FB	Atf3	p_val_adj>=0.01
Cdkn1c	0.082947023	0.952225232	0.324	0.217	1	FB	Cdkn1c	p_val_adj>=0.01
Cbx6	0.048255204	0.946753079	0.27	0.152	1	FB	Cbx6	p_val_adj>=0.01
Acta2	0.154757478	0.944409483	0.144	0.065	1	FB	Acta2	p_val_adj>=0.01
Iqgap1	0.037581293	0.943515651	0.559	0.5	1	FB	Iqgap1	p_val_adj>=0.01
Fn1	0.175208535	0.940842287	0.396	0.652	1	FB	Fn1	p_val_adj>=0.01
Ascc1	0.022715256	0.940640021	0.18	0.043	1	FB	Ascc1	p_val_adj>=0.01
Dpcd	0.014247033	0.938044094	0.162	0.022	1	FB	Dpcd	p_val_adj>=0.01
Dusp6	0.034267621	0.93606292	0.225	0.087	1	FB	Dusp6	p_val_adj>=0.01
Chil3	0.002362616	0.933785895	0.297	0.065	1	FB	Chil3	p_val_adj>=0.01
Lhfpl2	0.003270494	0.928803469	0.207	0.022	1	FB	Lhfpl2	p_val_adj>=0.01
Qsox1	0.021281721	0.928801468	0.405	0.239	1	FB	Qsox1	p_val_adj>=0.01
Wdr66	0.012132636	0.928773796	0.126	0	1	FB	Wdr66	p_val_adj>=0.01
Scnn1a	0.006941241	0.927032365	0.144	0	1	FB	Scnn1a	p_val_adj>=0.01
S100a4	0.352306555	0.926943972	0.108	0.065	1	FB	S100a4	p_val_adj>=0.01
Car2	0.017602817	0.926727637	0.153	0.022	1	FB	Car2	p_val_adj>=0.01
Bphl	0.101983464	0.925325075	0.18	0.087	1	FB	Bphl	p_val_adj>=0.01
Rbm17	0.026435966	0.924784561	0.171	0.043	1	FB	Rbm17	p_val_adj>=0.01
Lpcat1	0.024758057	0.924459821	0.144	0.022	1	FB	Lpcat1	p_val_adj>=0.01
Mbnl2	0.030563616	0.923618356	0.604	0.543	1	FB	Mbnl2	p_val_adj>=0.01
Vamp8	0.084387747	0.922824797	0.261	0.152	1	FB	Vamp8	p_val_adj>=0.01
Foxp1	0.042025899	0.918151529	0.55	0.5	1	FB	Foxp1	p_val_adj>=0.01
Elovl5	0.020880281	0.912955446	0.18	0.043	1	FB	Elovl5	p_val_adj>=0.01
Dazap2	0.040943815	0.909798786	0.324	0.196	1	FB	Dazap2	p_val_adj>=0.01
Mlf1	0.029399699	0.909079288	0.135	0.022	1	FB	Mlf1	p_val_adj>=0.01
Krt19	0.021085316	0.904515808	0.108	0	1	FB	Krt19	p_val_adj>=0.01
Zfp91	0.102591131	0.90290566	0.387	0.304	1	FB	Zfp91	p_val_adj>=0.01
Cpm	0.133130962	0.902442349	0.171	0.087	1	FB	Cpm	p_val_adj>=0.01
Slc25a37	0.129921724	0.900875821	0.171	0.087	1	FB	Slc25a37	p_val_adj>=0.01
Abca3	0.047188108	0.896994186	0.153	0.043	1	FB	Abca3	p_val_adj>=0.01
Lpin2	0.126952605	0.896733536	0.216	0.13	1	FB	Lpin2	p_val_adj>=0.01
Mapk1	0.174514621	0.895451147	0.243	0.174	1	FB	Mapk1	p_val_adj>=0.01
Spef2	0.03897763	0.892711019	0.126	0.022	1	FB	Spef2	p_val_adj>=0.01
Sema3c	0.047663361	0.891494106	0.36	0.217	1	FB	Sema3c	p_val_adj>=0.01
Acot1	0.012132636	0.891052094	0.126	0	1	FB	Acot1	p_val_adj>=0.01
Trpm7	0.22906442	0.888369648	0.288	0.239	1	FB	Trpm7	p_val_adj>=0.01
Lgals3	0.181178491	0.887046675	0.27	0.196	1	FB	Lgals3	p_val_adj>=0.01
Slc6a14	0.016003764	0.885655196	0.117	0	1	FB	Slc6a14	p_val_adj>=0.01
Lrrc23	0.012132636	0.884664663	0.126	0	1	FB	Lrrc23	p_val_adj>=0.01
Atxn7	0.059156252	0.879450811	0.243	0.13	1	FB	Atxn7	p_val_adj>=0.01
Ak7	0.022553899	0.876473727	0.144	0.022	1	FB	Ak7	p_val_adj>=0.01
Prdx5	0.68527069	0.874638269	0.288	0.304	1	FB	Prdx5	p_val_adj>=0.01
Jag1	0.232678821	0.872939692	0.198	0.13	1	FB	Jag1	p_val_adj>=0.01
Cdhr3	0.021085316	0.872002652	0.108	0	1	FB	Cdhr3	p_val_adj>=0.01
Foxq1	0.012708923	0.870764274	0.162	0.022	1	FB	Foxq1	p_val_adj>=0.01
Resf1	0.186050892	0.87072428	0.279	0.196	1	FB	Resf1	p_val_adj>=0.01
Prrc2c	0.074528534	0.865263476	0.559	0.522	1	FB	Prrc2c	p_val_adj>=0.01
Macroh2a1	0.195912452	0.86522324	0.342	0.283	1	FB	Macroh2a1	p_val_adj>=0.01
Pebp1	0.074142311	0.864487512	0.441	0.37	1	FB	Pebp1	p_val_adj>=0.01
Il18r1	0.022980559	0.863907198	0.144	0.022	1	FB	Il18r1	p_val_adj>=0.01
Wls	0.052649616	0.863842207	0.324	0.196	1	FB	Wls	p_val_adj>=0.01
Cfap54	0.021085316	0.863115721	0.108	0	1	FB	Cfap54	p_val_adj>=0.01
Slc30a1	0.065235552	0.862910552	0.171	0.065	1	FB	Slc30a1	p_val_adj>=0.01
Bpgm	0.021085316	0.862392782	0.108	0	1	FB	Bpgm	p_val_adj>=0.01
Larp1	0.179320283	0.86228798	0.234	0.152	1	FB	Larp1	p_val_adj>=0.01
Plxnb2	0.039913153	0.861344517	0.216	0.087	1	FB	Plxnb2	p_val_adj>=0.01
S100pbp	0.023414213	0.861181754	0.144	0.022	1	FB	S100pbp	p_val_adj>=0.01
Pde3b	0.032842027	0.86080211	0.135	0.022	1	FB	Pde3b	p_val_adj>=0.01
Myh14	0.023414213	0.859976397	0.144	0.022	1	FB	Myh14	p_val_adj>=0.01
Cpz	0.226900874	0.858630593	0.126	0.065	1	FB	Cpz	p_val_adj>=0.01
Tmem107	0.044236702	0.858561973	0.153	0.043	1	FB	Tmem107	p_val_adj>=0.01
Sypl	0.111574419	0.855281154	0.369	0.283	1	FB	Sypl	p_val_adj>=0.01
Msi2	0.038492351	0.853012703	0.333	0.196	1	FB	Msi2	p_val_adj>=0.01
Dsp	0.021085316	0.850504988	0.108	0	1	FB	Dsp	p_val_adj>=0.01
Atpif1	0.052916766	0.850050696	0.514	0.435	1	FB	Atpif1	p_val_adj>=0.01
Phf3	0.413812271	0.849016564	0.342	0.348	1	FB	Phf3	p_val_adj>=0.01
Ankrd44	0.05825194	0.847052359	0.18	0.065	1	FB	Ankrd44	p_val_adj>=0.01
Sorl1	0.012287295	0.846554295	0.198	0.043	1	FB	Sorl1	p_val_adj>=0.01
Cfap43	0.003941531	0.845859689	0.162	0	1	FB	Cfap43	p_val_adj>=0.01
Osbpl6	0.021085316	0.843520297	0.108	0	1	FB	Osbpl6	p_val_adj>=0.01
Ptges3	0.552563064	0.840829835	0.486	0.587	1	FB	Ptges3	p_val_adj>=0.01
Cyfip2	0.103708193	0.840488435	0.126	0.043	1	FB	Cyfip2	p_val_adj>=0.01
Emb	0.077981527	0.839553536	0.135	0.043	1	FB	Emb	p_val_adj>=0.01
Tcf12	0.102543024	0.838730003	0.414	0.348	1	FB	Tcf12	p_val_adj>=0.01
Scd1	0.55333164	0.83627396	0.171	0.152	1	FB	Scd1	p_val_adj>=0.01
Atp8a1	0.075350419	0.833105523	0.198	0.087	1	FB	Atp8a1	p_val_adj>=0.01
Ptprz1	0.016003764	0.831870278	0.117	0	1	FB	Ptprz1	p_val_adj>=0.01
Ugcg	0.343147796	0.827409373	0.279	0.239	1	FB	Ugcg	p_val_adj>=0.01
Kdm6a	0.119955464	0.825260147	0.243	0.152	1	FB	Kdm6a	p_val_adj>=0.01
Cytip	0.068287771	0.823462636	0.144	0.043	1	FB	Cytip	p_val_adj>=0.01
Slc25a17	0.096275923	0.822866889	0.234	0.13	1	FB	Slc25a17	p_val_adj>=0.01
Dynlt3	0.309981812	0.819995389	0.225	0.174	1	FB	Dynlt3	p_val_adj>=0.01
Dedd2	0.051108619	0.819318022	0.153	0.043	1	FB	Dedd2	p_val_adj>=0.01
Wnk1	0.199041996	0.818551359	0.432	0.413	1	FB	Wnk1	p_val_adj>=0.01
Pdpk1	0.474654234	0.818504213	0.234	0.217	1	FB	Pdpk1	p_val_adj>=0.01
Arid2	0.14155763	0.818214638	0.216	0.13	1	FB	Arid2	p_val_adj>=0.01
H2-Eb1	0.203519488	0.813477801	0.18	0.109	1	FB	H2-Eb1	p_val_adj>=0.01
Ccnd1	0.082904731	0.81307044	0.162	0.065	1	FB	Ccnd1	p_val_adj>=0.01
Slc12a2	0.129921724	0.812496091	0.171	0.087	1	FB	Slc12a2	p_val_adj>=0.01
Srsf6	0.046726362	0.810125179	0.351	0.217	1	FB	Srsf6	p_val_adj>=0.01
Erp29	0.020904296	0.809725958	0.306	0.13	1	FB	Erp29	p_val_adj>=0.01
Cmtm8	0.021085316	0.803420211	0.108	0	1	FB	Cmtm8	p_val_adj>=0.01
Mapre3	0.173385571	0.802969533	0.108	0.043	1	FB	Mapre3	p_val_adj>=0.01
Hnrnpm	0.178954773	0.802107075	0.288	0.217	1	FB	Hnrnpm	p_val_adj>=0.01
Pan3	0.181178491	0.797885987	0.27	0.196	1	FB	Pan3	p_val_adj>=0.01
Set	0.110548016	0.795560052	0.505	0.478	1	FB	Set	p_val_adj>=0.01
Irf2bp2	0.019908837	0.795444116	0.459	0.304	1	FB	Irf2bp2	p_val_adj>=0.01
Rsf1	0.190422989	0.794430378	0.288	0.217	1	FB	Rsf1	p_val_adj>=0.01
Fam166c	0.016003764	0.7917965	0.117	0	1	FB	Fam166c	p_val_adj>=0.01
Zfp292	0.077549971	0.790055843	0.189	0.087	1	FB	Zfp292	p_val_adj>=0.01
Amn1	0.061219729	0.790021654	0.144	0.043	1	FB	Amn1	p_val_adj>=0.01
Sort1	0.021965095	0.784821133	0.18	0.043	1	FB	Sort1	p_val_adj>=0.01
Parva	0.227094131	0.784697615	0.252	0.196	1	FB	Parva	p_val_adj>=0.01
Pgrmc1	0.227565951	0.784148081	0.396	0.348	1	FB	Pgrmc1	p_val_adj>=0.01
Jup	0.046827184	0.782393788	0.18	0.065	1	FB	Jup	p_val_adj>=0.01
Fkbp4	0.102524526	0.781150068	0.207	0.109	1	FB	Fkbp4	p_val_adj>=0.01
Notch1	0.379136097	0.780999654	0.207	0.174	1	FB	Notch1	p_val_adj>=0.01
Zfp704	0.046310039	0.779775626	0.189	0.065	1	FB	Zfp704	p_val_adj>=0.01
Atp5a1	0.096693749	0.779750734	0.441	0.37	1	FB	Atp5a1	p_val_adj>=0.01
Sh3pxd2a	0.385301122	0.776444545	0.234	0.196	1	FB	Sh3pxd2a	p_val_adj>=0.01
Grk3	0.039699599	0.774776598	0.126	0.022	1	FB	Grk3	p_val_adj>=0.01
Slc25a36	0.376047611	0.773765045	0.315	0.304	1	FB	Slc25a36	p_val_adj>=0.01
Raph1	0.534311014	0.773134455	0.342	0.348	1	FB	Raph1	p_val_adj>=0.01
Fam177a	0.854342744	0.772165081	0.198	0.217	1	FB	Fam177a	p_val_adj>=0.01
Trir	0.024918203	0.770884211	0.342	0.196	1	FB	Trir	p_val_adj>=0.01
Prxl2a	0.123242202	0.770603313	0.153	0.065	1	FB	Prxl2a	p_val_adj>=0.01
Sgms1	0.162400658	0.766234696	0.189	0.109	1	FB	Sgms1	p_val_adj>=0.01
Atp5g3	0.167543583	0.766195786	0.414	0.391	1	FB	Atp5g3	p_val_adj>=0.01
M6pr	0.05398769	0.765437411	0.207	0.087	1	FB	M6pr	p_val_adj>=0.01
Adrb2	0.389546974	0.764441964	0.198	0.152	1	FB	Adrb2	p_val_adj>=0.01
Arglu1	0.251494003	0.763921844	0.405	0.391	1	FB	Arglu1	p_val_adj>=0.01
Amotl2	0.123790209	0.763388339	0.297	0.217	1	FB	Amotl2	p_val_adj>=0.01
Ccdc113	0.016003764	0.761849911	0.117	0	1	FB	Ccdc113	p_val_adj>=0.01
COX3	0.00012034	0.759951735	0.955	0.935	1	FB	COX3	p_val_adj>=0.01
Smarca4	0.068287771	0.758685572	0.144	0.043	1	FB	Smarca4	p_val_adj>=0.01
Ift74	0.022980559	0.757475511	0.144	0.022	1	FB	Ift74	p_val_adj>=0.01
Sparc	0.14808137	0.756739307	0.838	0.913	1	FB	Sparc	p_val_adj>=0.01
Chchd6	0.016003764	0.754288908	0.117	0	1	FB	Chchd6	p_val_adj>=0.01
Cd53	0.37222428	0.754254953	0.108	0.065	1	FB	Cd53	p_val_adj>=0.01
Fam126a	0.137792254	0.753617868	0.198	0.109	1	FB	Fam126a	p_val_adj>=0.01
Pdlim1	0.046980019	0.752421993	0.234	0.109	1	FB	Pdlim1	p_val_adj>=0.01
Adgrl3	0.051590287	0.751796657	0.117	0.022	1	FB	Adgrl3	p_val_adj>=0.01
Cpt1a	0.035097734	0.747914302	0.162	0.043	1	FB	Cpt1a	p_val_adj>=0.01
Hipk3	0.442296601	0.747574388	0.306	0.304	1	FB	Hipk3	p_val_adj>=0.01
Chka	0.146817639	0.745992129	0.342	0.261	1	FB	Chka	p_val_adj>=0.01
Tpd52	0.102157662	0.745397602	0.126	0.043	1	FB	Tpd52	p_val_adj>=0.01
Gsto1	0.020499395	0.744729826	0.189	0.043	1	FB	Gsto1	p_val_adj>=0.01
Nudc	0.189364327	0.742216133	0.225	0.152	1	FB	Nudc	p_val_adj>=0.01
Klhdc10	0.012467384	0.739516914	0.162	0.022	1	FB	Klhdc10	p_val_adj>=0.01
Rps26	0.006230374	0.73920358	0.901	0.935	1	FB	Rps26	p_val_adj>=0.01
Eif3a	0.135735002	0.737612374	0.559	0.522	1	FB	Eif3a	p_val_adj>=0.01
Gsr	0.062545199	0.736954751	0.207	0.087	1	FB	Gsr	p_val_adj>=0.01
Fhdc1	0.069416286	0.736781383	0.108	0.022	1	FB	Fhdc1	p_val_adj>=0.01
Saxo2	0.016003764	0.736132594	0.117	0	1	FB	Saxo2	p_val_adj>=0.01
Pcmt1	0.275382296	0.735883397	0.261	0.196	1	FB	Pcmt1	p_val_adj>=0.01
Cnot6	0.189426637	0.735215393	0.27	0.217	1	FB	Cnot6	p_val_adj>=0.01
Srpk2	0.445109998	0.734218653	0.306	0.304	1	FB	Srpk2	p_val_adj>=0.01
Cat	0.019567932	0.733794214	0.27	0.109	1	FB	Cat	p_val_adj>=0.01
Ptprb	0.077857799	0.733718412	0.108	0.022	1	FB	Ptprb	p_val_adj>=0.01
Dync2i1	0.032842027	0.732546555	0.135	0.022	1	FB	Dync2i1	p_val_adj>=0.01
Kmt5a	0.059183435	0.732274286	0.252	0.13	1	FB	Kmt5a	p_val_adj>=0.01
Dusp10	0.077986257	0.732081506	0.243	0.13	1	FB	Dusp10	p_val_adj>=0.01
Rcc2	0.0772834	0.731960354	0.162	0.065	1	FB	Rcc2	p_val_adj>=0.01
Blnk	0.071929952	0.731937042	0.108	0.022	1	FB	Blnk	p_val_adj>=0.01
R3hdm1	0.420483923	0.731459082	0.225	0.196	1	FB	R3hdm1	p_val_adj>=0.01
Coq8b	0.059315364	0.731433369	0.144	0.043	1	FB	Coq8b	p_val_adj>=0.01
Syngr2	0.19394684	0.730275458	0.108	0.043	1	FB	Syngr2	p_val_adj>=0.01
Kctd12	0.057735738	0.729787391	0.234	0.109	1	FB	Kctd12	p_val_adj>=0.01
Mpzl1	0.010269363	0.729511773	0.171	0.022	1	FB	Mpzl1	p_val_adj>=0.01
Cyth1	0.404777173	0.727054658	0.126	0.087	1	FB	Cyth1	p_val_adj>=0.01
Mical2	0.084067825	0.72652328	0.162	0.065	1	FB	Mical2	p_val_adj>=0.01
Slc20a1	0.172891954	0.726522989	0.135	0.065	1	FB	Slc20a1	p_val_adj>=0.01
Ppp3ca	0.062725745	0.725996056	0.441	0.326	1	FB	Ppp3ca	p_val_adj>=0.01
Uba6	0.039961162	0.724989571	0.189	0.065	1	FB	Uba6	p_val_adj>=0.01
Fnbp1l	0.07653788	0.724455703	0.189	0.087	1	FB	Fnbp1l	p_val_adj>=0.01
Rad21	0.074523003	0.723510011	0.261	0.152	1	FB	Rad21	p_val_adj>=0.01
Smim22	0.021085316	0.720842492	0.108	0	1	FB	Smim22	p_val_adj>=0.01
Cisd1	0.103708193	0.718689998	0.126	0.043	1	FB	Cisd1	p_val_adj>=0.01
Xpo1	0.37319677	0.718416519	0.216	0.174	1	FB	Xpo1	p_val_adj>=0.01
Tbl1x	0.651021597	0.716241527	0.288	0.326	1	FB	Tbl1x	p_val_adj>=0.01
Igf2bp2	0.401670762	0.715663723	0.171	0.13	1	FB	Igf2bp2	p_val_adj>=0.01
Stk11	0.077317931	0.715550335	0.216	0.109	1	FB	Stk11	p_val_adj>=0.01
Dnah6	0.012132636	0.7154627	0.126	0	1	FB	Dnah6	p_val_adj>=0.01
4933434E20Rik	0.481492985	0.715331798	0.18	0.152	1	FB	4933434E20Rik	p_val_adj>=0.01
Dusp14	0.051590287	0.714762888	0.117	0.022	1	FB	Dusp14	p_val_adj>=0.01
Usp6nl	0.099386923	0.711907789	0.153	0.065	1	FB	Usp6nl	p_val_adj>=0.01
Ccr7	0.512956163	0.711214374	0.117	0.087	1	FB	Ccr7	p_val_adj>=0.01
Por	0.356607676	0.711137223	0.441	0.478	1	FB	Por	p_val_adj>=0.01
Fam102a	0.063174452	0.711074865	0.144	0.043	1	FB	Fam102a	p_val_adj>=0.01
4931406C07Rik	0.265744068	0.710975603	0.117	0.065	1	FB	4931406C07Rik	p_val_adj>=0.01
Samd8	0.396392084	0.71095032	0.297	0.261	1	FB	Samd8	p_val_adj>=0.01
Qk	0.317974602	0.710554843	0.45	0.478	1	FB	Qk	p_val_adj>=0.01
Casz1	0.02714641	0.709172954	0.144	0.022	1	FB	Casz1	p_val_adj>=0.01
Emsy	0.555052887	0.709036433	0.216	0.196	1	FB	Emsy	p_val_adj>=0.01
Fkbp1a	0.274021685	0.707273709	0.468	0.457	1	FB	Fkbp1a	p_val_adj>=0.01
Mob4	0.15323393	0.706219786	0.261	0.174	1	FB	Mob4	p_val_adj>=0.01
Map4k3	0.02213414	0.705871034	0.144	0.022	1	FB	Map4k3	p_val_adj>=0.01
Car8	0.012132636	0.704792794	0.126	0	1	FB	Car8	p_val_adj>=0.01
Kmt2d	0.139355066	0.70339427	0.198	0.109	1	FB	Kmt2d	p_val_adj>=0.01
Aldh3b1	0.03897763	0.702736631	0.126	0.022	1	FB	Aldh3b1	p_val_adj>=0.01
Rbm47	0.016003764	0.702596214	0.117	0	1	FB	Rbm47	p_val_adj>=0.01
Pde4d	0.179578197	0.702241903	0.135	0.065	1	FB	Pde4d	p_val_adj>=0.01
Actr2	0.544249215	0.700049723	0.27	0.261	1	FB	Actr2	p_val_adj>=0.01
Smap2	0.031658095	0.699839141	0.135	0.022	1	FB	Smap2	p_val_adj>=0.01
Cd79b	0.135308234	0.69844128	0.117	0.043	1	FB	Cd79b	p_val_adj>=0.01
Col1a2	0.624021911	0.697717122	0.712	0.978	1	FB	Col1a2	p_val_adj>=0.01
Spry1	0.040560903	0.697590958	0.189	0.065	1	FB	Spry1	p_val_adj>=0.01
Prpf38b	0.388208535	0.6966389	0.387	0.391	1	FB	Prpf38b	p_val_adj>=0.01
Myo1b	0.163550932	0.695691968	0.207	0.13	1	FB	Myo1b	p_val_adj>=0.01
H1f0	0.141422414	0.694022852	0.171	0.087	1	FB	H1f0	p_val_adj>=0.01
Irf3	0.090082861	0.693008015	0.162	0.065	1	FB	Irf3	p_val_adj>=0.01
Map2k4	0.036865066	0.692770836	0.162	0.043	1	FB	Map2k4	p_val_adj>=0.01
Scgb1a1	0.016911303	0.692733431	0.387	0.196	1	FB	Scgb1a1	p_val_adj>=0.01
Copz1	0.239535779	0.691869724	0.198	0.13	1	FB	Copz1	p_val_adj>=0.01
Gm21092	0.118429288	0.690749523	0.18	0.087	1	FB	Gm21092	p_val_adj>=0.01
Ppp1r14c	0.031079982	0.690156699	0.135	0.022	1	FB	Ppp1r14c	p_val_adj>=0.01
Ddx6	0.127453084	0.689809425	0.468	0.435	1	FB	Ddx6	p_val_adj>=0.01
Nudt3	0.013979799	0.688463572	0.162	0.022	1	FB	Nudt3	p_val_adj>=0.01
Kansl1	0.335543441	0.686632445	0.198	0.152	1	FB	Kansl1	p_val_adj>=0.01
Cep83	0.329398781	0.686596314	0.207	0.152	1	FB	Cep83	p_val_adj>=0.01
Txnip	0.248512943	0.686568012	0.351	0.304	1	FB	Txnip	p_val_adj>=0.01
Sel1l	0.268896637	0.685871017	0.171	0.109	1	FB	Sel1l	p_val_adj>=0.01
Mrps17	0.136401221	0.685706435	0.171	0.087	1	FB	Mrps17	p_val_adj>=0.01
Prr15l	0.021085316	0.685491134	0.108	0	1	FB	Prr15l	p_val_adj>=0.01
Stk17b	0.998113752	0.684453063	0.288	0.348	1	FB	Stk17b	p_val_adj>=0.01
Aco2	0.073383334	0.684327958	0.225	0.109	1	FB	Aco2	p_val_adj>=0.01
Oaz2	0.082231372	0.684283094	0.306	0.196	1	FB	Oaz2	p_val_adj>=0.01
Ift80	0.051590287	0.682762811	0.117	0.022	1	FB	Ift80	p_val_adj>=0.01
Tpp2	0.088226954	0.681409048	0.261	0.152	1	FB	Tpp2	p_val_adj>=0.01
1700088E04Rik	0.021085316	0.680666938	0.108	0	1	FB	1700088E04Rik	p_val_adj>=0.01
Pcbp1	0.047598124	0.680233383	0.468	0.348	1	FB	Pcbp1	p_val_adj>=0.01
Cep126	0.021085316	0.679851013	0.108	0	1	FB	Cep126	p_val_adj>=0.01
Osgin1	0.264764647	0.677333076	0.144	0.087	1	FB	Osgin1	p_val_adj>=0.01
Slc25a5	0.179769967	0.675953301	0.505	0.457	1	FB	Slc25a5	p_val_adj>=0.01
Cox17	0.602796554	0.674458236	0.27	0.283	1	FB	Cox17	p_val_adj>=0.01
Tardbp	0.179845273	0.674209478	0.342	0.261	1	FB	Tardbp	p_val_adj>=0.01
Dync2h1	0.139570447	0.674121766	0.144	0.065	1	FB	Dync2h1	p_val_adj>=0.01
Ldhb	0.481250404	0.673823181	0.117	0.087	1	FB	Ldhb	p_val_adj>=0.01
Fkbp10	0.05846688	0.673732953	0.252	0.13	1	FB	Fkbp10	p_val_adj>=0.01
Sltm	0.307134488	0.673567855	0.252	0.196	1	FB	Sltm	p_val_adj>=0.01
Prkci	0.200193945	0.673256844	0.153	0.087	1	FB	Prkci	p_val_adj>=0.01
Cbfb	0.554045113	0.673142453	0.279	0.283	1	FB	Cbfb	p_val_adj>=0.01
Ralb	0.134179781	0.67301808	0.144	0.065	1	FB	Ralb	p_val_adj>=0.01
Hdac7	0.028259114	0.67161557	0.171	0.043	1	FB	Hdac7	p_val_adj>=0.01
Atp6v1e1	0.535081316	0.671409438	0.252	0.239	1	FB	Atp6v1e1	p_val_adj>=0.01
Papola	0.58499802	0.671360624	0.306	0.304	1	FB	Papola	p_val_adj>=0.01
Atp2a2	0.341875177	0.668760615	0.45	0.435	1	FB	Atp2a2	p_val_adj>=0.01
Ss18	0.066444818	0.668265216	0.225	0.109	1	FB	Ss18	p_val_adj>=0.01
Itch	0.172891954	0.667854135	0.135	0.065	1	FB	Itch	p_val_adj>=0.01
Mdk	0.198063097	0.667488194	0.279	0.196	1	FB	Mdk	p_val_adj>=0.01
Plekha1	0.19296371	0.66658142	0.18	0.109	1	FB	Plekha1	p_val_adj>=0.01
Wdr26	0.740837269	0.664589292	0.378	0.457	1	FB	Wdr26	p_val_adj>=0.01
Mafg	0.080994141	0.664410282	0.306	0.174	1	FB	Mafg	p_val_adj>=0.01
Actr3	0.425830599	0.664367392	0.387	0.37	1	FB	Actr3	p_val_adj>=0.01
Mef2d	0.642266351	0.664345102	0.243	0.239	1	FB	Mef2d	p_val_adj>=0.01
Sema3e	0.009184606	0.663995048	0.135	0	1	FB	Sema3e	p_val_adj>=0.01
Slc23a2	0.405078319	0.66394692	0.171	0.13	1	FB	Slc23a2	p_val_adj>=0.01
Dram1	0.079196118	0.663440304	0.135	0.043	1	FB	Dram1	p_val_adj>=0.01
Cxcr4	0.029950896	0.663210765	0.135	0.022	1	FB	Cxcr4	p_val_adj>=0.01
Ptma	0.000933528	0.662963554	0.946	0.87	1	FB	Ptma	p_val_adj>=0.01
Dnajc15	0.034063666	0.662891721	0.135	0.022	1	FB	Dnajc15	p_val_adj>=0.01
2510039O18Rik	0.071515832	0.662716177	0.144	0.043	1	FB	2510039O18Rik	p_val_adj>=0.01
Fam107b	0.810264463	0.661821011	0.261	0.283	1	FB	Fam107b	p_val_adj>=0.01
Usf2	0.109963613	0.661266126	0.18	0.087	1	FB	Usf2	p_val_adj>=0.01
Sod1	0.716482567	0.660899006	0.396	0.478	1	FB	Sod1	p_val_adj>=0.01
Rhob	0.249055953	0.65974554	0.423	0.37	1	FB	Rhob	p_val_adj>=0.01
Mideas	0.203520352	0.65890426	0.18	0.109	1	FB	Mideas	p_val_adj>=0.01
Azin1	0.144269761	0.658235345	0.405	0.348	1	FB	Azin1	p_val_adj>=0.01
Aebp2	0.155275206	0.658120756	0.243	0.152	1	FB	Aebp2	p_val_adj>=0.01
Fam161a	0.032245405	0.657343313	0.135	0.022	1	FB	Fam161a	p_val_adj>=0.01
Vps37b	0.433429671	0.656846019	0.261	0.239	1	FB	Vps37b	p_val_adj>=0.01
Ptprc	0.205740142	0.654921955	0.135	0.065	1	FB	Ptprc	p_val_adj>=0.01
Atp13a3	0.352901906	0.651994544	0.378	0.348	1	FB	Atp13a3	p_val_adj>=0.01
Cetn2	0.292110497	0.651780552	0.162	0.109	1	FB	Cetn2	p_val_adj>=0.01
Nfatc3	0.540974176	0.650329512	0.117	0.087	1	FB	Nfatc3	p_val_adj>=0.01
Eif5b	0.191391199	0.650269712	0.423	0.37	1	FB	Eif5b	p_val_adj>=0.01
Lasp1	0.133919899	0.64938979	0.324	0.217	1	FB	Lasp1	p_val_adj>=0.01
Hnrnpu	0.285177096	0.648231632	0.405	0.37	1	FB	Hnrnpu	p_val_adj>=0.01
Hmcn1	0.433429671	0.647792032	0.225	0.326	1	FB	Hmcn1	p_val_adj>=0.01
Tsg101	0.145480308	0.647460862	0.117	0.043	1	FB	Tsg101	p_val_adj>=0.01
Vps37a	0.153216399	0.647309199	0.162	0.087	1	FB	Vps37a	p_val_adj>=0.01
Clk4	0.502150641	0.645735337	0.252	0.239	1	FB	Clk4	p_val_adj>=0.01
Ago2	0.878438035	0.644740646	0.351	0.435	1	FB	Ago2	p_val_adj>=0.01
Ttbk2	0.068287771	0.64381737	0.144	0.043	1	FB	Ttbk2	p_val_adj>=0.01
Btg1	0.015364647	0.6438073	0.811	0.739	1	FB	Btg1	p_val_adj>=0.01
Nxf1	0.445400596	0.643759089	0.315	0.304	1	FB	Nxf1	p_val_adj>=0.01
Cox5a	0.127151758	0.643757782	0.441	0.348	1	FB	Cox5a	p_val_adj>=0.01
Otud4	0.266318494	0.643323672	0.189	0.13	1	FB	Otud4	p_val_adj>=0.01
Immt	0.038084935	0.641821364	0.162	0.043	1	FB	Immt	p_val_adj>=0.01
Ctxn1	0.016003764	0.640584971	0.117	0	1	FB	Ctxn1	p_val_adj>=0.01
Mfsd6	0.084209191	0.640269219	0.135	0.043	1	FB	Mfsd6	p_val_adj>=0.01
Psme1	0.407244254	0.639660807	0.297	0.261	1	FB	Psme1	p_val_adj>=0.01
Sec14l1	0.355105157	0.638271812	0.207	0.152	1	FB	Sec14l1	p_val_adj>=0.01
Col6a2	0.642830937	0.637305596	0.468	0.652	1	FB	Col6a2	p_val_adj>=0.01
Mtarc2	0.216554552	0.637001591	0.225	0.152	1	FB	Mtarc2	p_val_adj>=0.01
Ube2b	0.507723227	0.635143524	0.405	0.435	1	FB	Ube2b	p_val_adj>=0.01
Dars	0.056452237	0.634878205	0.117	0.022	1	FB	Dars	p_val_adj>=0.01
COX1	0.000324986	0.634694517	0.973	0.978	1	FB	COX1	p_val_adj>=0.01
Ndufc2	0.239176833	0.634147656	0.387	0.348	1	FB	Ndufc2	p_val_adj>=0.01
Smim6	0.021085316	0.63368469	0.108	0	1	FB	Smim6	p_val_adj>=0.01
Helz	0.369262265	0.633570926	0.153	0.109	1	FB	Helz	p_val_adj>=0.01
Sgk1	0.998086583	0.630986162	0.279	0.326	1	FB	Sgk1	p_val_adj>=0.01
Ankrd13a	0.469300367	0.630901602	0.144	0.109	1	FB	Ankrd13a	p_val_adj>=0.01
Ilkap	0.168469359	0.630828908	0.162	0.087	1	FB	Ilkap	p_val_adj>=0.01
Dnaaf9	0.058525609	0.630779829	0.207	0.087	1	FB	Dnaaf9	p_val_adj>=0.01
H2-Aa	0.216995644	0.630735721	0.234	0.152	1	FB	H2-Aa	p_val_adj>=0.01
Raly	0.439158763	0.630350475	0.369	0.391	1	FB	Raly	p_val_adj>=0.01
Jarid2	0.208514079	0.630334522	0.225	0.152	1	FB	Jarid2	p_val_adj>=0.01
Asxl2	0.018278625	0.630142615	0.153	0.022	1	FB	Asxl2	p_val_adj>=0.01
Fam43a	0.118518506	0.627778898	0.126	0.043	1	FB	Fam43a	p_val_adj>=0.01
Bach2	0.158847582	0.626819981	0.189	0.109	1	FB	Bach2	p_val_adj>=0.01
Arf3	0.09514028	0.626588213	0.162	0.065	1	FB	Arf3	p_val_adj>=0.01
Dnajb14	0.229660567	0.626537507	0.126	0.065	1	FB	Dnajb14	p_val_adj>=0.01
Ubtf	0.50200942	0.626518794	0.243	0.217	1	FB	Ubtf	p_val_adj>=0.01
Phb2	0.142521583	0.626241544	0.198	0.109	1	FB	Phb2	p_val_adj>=0.01
Acaa2	0.027714033	0.625828542	0.207	0.065	1	FB	Acaa2	p_val_adj>=0.01
Ubald2	0.282315379	0.625672747	0.288	0.239	1	FB	Ubald2	p_val_adj>=0.01
Cnppd1	0.891937138	0.625006284	0.108	0.109	1	FB	Cnppd1	p_val_adj>=0.01
Lratd2	0.089476041	0.62436979	0.135	0.043	1	FB	Lratd2	p_val_adj>=0.01
Alas1	0.285252291	0.623159732	0.144	0.087	1	FB	Alas1	p_val_adj>=0.01
Slc6a6	0.454731754	0.622914821	0.288	0.261	1	FB	Slc6a6	p_val_adj>=0.01
Slc4a2	0.587391609	0.6227358	0.135	0.109	1	FB	Slc4a2	p_val_adj>=0.01
Adipor2	0.30228751	0.62209565	0.207	0.152	1	FB	Adipor2	p_val_adj>=0.01
Ctnnd1	0.103746351	0.62140769	0.207	0.109	1	FB	Ctnnd1	p_val_adj>=0.01
Gmfb	0.650045969	0.621016351	0.162	0.217	1	FB	Gmfb	p_val_adj>=0.01
Uqcrc2	0.137726329	0.620970929	0.225	0.13	1	FB	Uqcrc2	p_val_adj>=0.01
Vdac2	0.373817606	0.619979805	0.234	0.196	1	FB	Vdac2	p_val_adj>=0.01
Efhd2	0.294992498	0.619665528	0.162	0.109	1	FB	Efhd2	p_val_adj>=0.01
Arhgap5	0.41883776	0.618445818	0.252	0.217	1	FB	Arhgap5	p_val_adj>=0.01
Rnf6	0.474216732	0.617473755	0.18	0.152	1	FB	Rnf6	p_val_adj>=0.01
Trps1	0.450683602	0.616030271	0.243	0.217	1	FB	Trps1	p_val_adj>=0.01
Cadm1	0.040432886	0.61520634	0.126	0.022	1	FB	Cadm1	p_val_adj>=0.01
Hlf	0.63401211	0.615041237	0.144	0.13	1	FB	Hlf	p_val_adj>=0.01
Ndufs4	0.082932456	0.614752397	0.135	0.043	1	FB	Ndufs4	p_val_adj>=0.01
Col4a5	0.53079411	0.614340157	0.198	0.174	1	FB	Col4a5	p_val_adj>=0.01
Bcl2l11	0.844213869	0.613479911	0.171	0.174	1	FB	Bcl2l11	p_val_adj>=0.01
Huwe1	0.690293035	0.613014374	0.351	0.37	1	FB	Huwe1	p_val_adj>=0.01
Btf3l4	0.098432835	0.611916985	0.216	0.109	1	FB	Btf3l4	p_val_adj>=0.01
Zranb2	0.083224613	0.611841421	0.216	0.109	1	FB	Zranb2	p_val_adj>=0.01
Cltc	0.249106304	0.611218882	0.468	0.457	1	FB	Cltc	p_val_adj>=0.01
Psma7	0.185702134	0.610378316	0.36	0.283	1	FB	Psma7	p_val_adj>=0.01
Lox	0.787390859	0.609922372	0.396	0.5	1	FB	Lox	p_val_adj>=0.01
Eri1	0.039699599	0.609723947	0.126	0.022	1	FB	Eri1	p_val_adj>=0.01
Psma5	0.514975115	0.609362807	0.18	0.152	1	FB	Psma5	p_val_adj>=0.01
Stx16	0.030510953	0.608079987	0.135	0.022	1	FB	Stx16	p_val_adj>=0.01
Bcl2l1	0.074516708	0.607575636	0.108	0.022	1	FB	Bcl2l1	p_val_adj>=0.01
Vdac1	0.100742958	0.606715884	0.234	0.13	1	FB	Vdac1	p_val_adj>=0.01
Rhoa	0.054721918	0.606398103	0.667	0.717	1	FB	Rhoa	p_val_adj>=0.01
Rgs2	0.848807272	0.605613994	0.171	0.174	1	FB	Rgs2	p_val_adj>=0.01
Pdxk	0.221583809	0.605019091	0.153	0.087	1	FB	Pdxk	p_val_adj>=0.01
Kif21a	0.793496258	0.604805761	0.153	0.152	1	FB	Kif21a	p_val_adj>=0.01
Psmd6	0.522210802	0.604770611	0.117	0.087	1	FB	Psmd6	p_val_adj>=0.01
Stk40	0.466758913	0.604608993	0.324	0.326	1	FB	Stk40	p_val_adj>=0.01
Rnf152	0.021085316	0.60273099	0.108	0	1	FB	Rnf152	p_val_adj>=0.01
Gnb2	0.309479582	0.602036326	0.459	0.478	1	FB	Gnb2	p_val_adj>=0.01
Rnf38	0.255787563	0.601956474	0.171	0.109	1	FB	Rnf38	p_val_adj>=0.01
Etv1	0.111743279	0.601672548	0.126	0.043	1	FB	Etv1	p_val_adj>=0.01
Pi4k2b	0.604555424	0.601528688	0.207	0.196	1	FB	Pi4k2b	p_val_adj>=0.01
Cab39	0.429114443	0.601334269	0.207	0.174	1	FB	Cab39	p_val_adj>=0.01
Mxi1	0.207149657	0.601162599	0.153	0.087	1	FB	Mxi1	p_val_adj>=0.01
Cds2	0.321880007	0.600484411	0.135	0.087	1	FB	Cds2	p_val_adj>=0.01
Gtf2h5	0.233841381	0.600441368	0.36	0.304	1	FB	Gtf2h5	p_val_adj>=0.01
Cfap36	0.068186768	0.600390023	0.108	0.022	1	FB	Cfap36	p_val_adj>=0.01
Mob1b	0.120036038	0.600291565	0.153	0.065	1	FB	Mob1b	p_val_adj>=0.01
Lrrfip2	0.164199531	0.598463185	0.189	0.109	1	FB	Lrrfip2	p_val_adj>=0.01
Tjp2	0.170630392	0.59778136	0.171	0.087	1	FB	Tjp2	p_val_adj>=0.01
Adgrg6	0.0433133	0.596860686	0.162	0.043	1	FB	Adgrg6	p_val_adj>=0.01
Klhdc8b	0.012132636	0.596826142	0.126	0	1	FB	Klhdc8b	p_val_adj>=0.01
Arpc4	0.146240578	0.59654107	0.288	0.196	1	FB	Arpc4	p_val_adj>=0.01
Uhrf2	0.504232102	0.595478887	0.153	0.13	1	FB	Uhrf2	p_val_adj>=0.01
Spag6l	0.021085316	0.595469031	0.108	0	1	FB	Spag6l	p_val_adj>=0.01
Snrpd3	0.643320875	0.595255636	0.207	0.196	1	FB	Snrpd3	p_val_adj>=0.01
Rbm33	0.638570819	0.59481944	0.144	0.13	1	FB	Rbm33	p_val_adj>=0.01
Epb41	0.068186768	0.593203233	0.108	0.022	1	FB	Epb41	p_val_adj>=0.01
Cyfip1	0.041933952	0.593061626	0.126	0.022	1	FB	Cyfip1	p_val_adj>=0.01
Efna1	0.016003764	0.592614918	0.117	0	1	FB	Efna1	p_val_adj>=0.01
Cyb561	0.068186768	0.592608693	0.108	0.022	1	FB	Cyb561	p_val_adj>=0.01
BC051019	0.021085316	0.592169008	0.108	0	1	FB	BC051019	p_val_adj>=0.01
Mex3d	0.103037604	0.592010859	0.234	0.13	1	FB	Mex3d	p_val_adj>=0.01
Galnt7	0.14134336	0.591926569	0.117	0.043	1	FB	Galnt7	p_val_adj>=0.01
Acat1	0.679515187	0.591585105	0.189	0.174	1	FB	Acat1	p_val_adj>=0.01
Vps35	0.187424842	0.591181449	0.216	0.13	1	FB	Vps35	p_val_adj>=0.01
Taf13	0.03997901	0.591012874	0.162	0.043	1	FB	Taf13	p_val_adj>=0.01
Dhx40	0.542392605	0.590106373	0.135	0.109	1	FB	Dhx40	p_val_adj>=0.01
Ahr	0.070663952	0.589564938	0.108	0.022	1	FB	Ahr	p_val_adj>=0.01
Psma3	0.515930374	0.589109579	0.351	0.348	1	FB	Psma3	p_val_adj>=0.01
Nsd2	0.105284271	0.588867579	0.189	0.087	1	FB	Nsd2	p_val_adj>=0.01
Far1	0.798505071	0.587092647	0.252	0.326	1	FB	Far1	p_val_adj>=0.01
Tmem106b	0.116987635	0.586792734	0.225	0.13	1	FB	Tmem106b	p_val_adj>=0.01
Cnot6l	0.227333009	0.586650547	0.252	0.174	1	FB	Cnot6l	p_val_adj>=0.01
Tomm5	0.148326026	0.584561131	0.225	0.13	1	FB	Tomm5	p_val_adj>=0.01
Actg1	0.42419031	0.5843183	0.883	0.848	1	FB	Actg1	p_val_adj>=0.01
Mtch1	0.326543827	0.583699658	0.36	0.304	1	FB	Mtch1	p_val_adj>=0.01
Cdk6	0.133341388	0.582485721	0.117	0.043	1	FB	Cdk6	p_val_adj>=0.01
Mapkbp1	0.164268828	0.582482211	0.135	0.065	1	FB	Mapkbp1	p_val_adj>=0.01
G3bp1	0.755505617	0.582224617	0.324	0.37	1	FB	G3bp1	p_val_adj>=0.01
C1qtnf6	0.02213414	0.582013316	0.144	0.022	1	FB	C1qtnf6	p_val_adj>=0.01
Topbp1	0.180896347	0.581924071	0.108	0.043	1	FB	Topbp1	p_val_adj>=0.01
Lbr	0.789453782	0.581617021	0.189	0.196	1	FB	Lbr	p_val_adj>=0.01
Perp	0.016003764	0.580742954	0.117	0	1	FB	Perp	p_val_adj>=0.01
Arl4c	0.031079982	0.580294241	0.135	0.022	1	FB	Arl4c	p_val_adj>=0.01
Serinc3	0.173831928	0.579830268	0.559	0.587	1	FB	Serinc3	p_val_adj>=0.01
Upf3b	0.041897466	0.57951114	0.198	0.065	1	FB	Upf3b	p_val_adj>=0.01
Ywhae	0.221346199	0.579277641	0.613	0.674	1	FB	Ywhae	p_val_adj>=0.01
Enpp2	0.05850103	0.579229495	0.117	0.022	1	FB	Enpp2	p_val_adj>=0.01
Zfp655	0.436516335	0.579070643	0.171	0.13	1	FB	Zfp655	p_val_adj>=0.01
Kidins220	0.088135081	0.578887438	0.135	0.043	1	FB	Kidins220	p_val_adj>=0.01
Loxl2	0.708597491	0.57867766	0.243	0.326	1	FB	Loxl2	p_val_adj>=0.01
Zc3h14	0.82427637	0.578497825	0.189	0.196	1	FB	Zc3h14	p_val_adj>=0.01
Epb41l5	0.255588935	0.577808432	0.126	0.065	1	FB	Epb41l5	p_val_adj>=0.01
Ywhag	0.549343502	0.577290294	0.279	0.391	1	FB	Ywhag	p_val_adj>=0.01
Jak2	0.477344719	0.576848326	0.144	0.109	1	FB	Jak2	p_val_adj>=0.01
Cct4	0.175219177	0.576271331	0.261	0.174	1	FB	Cct4	p_val_adj>=0.01
Hmgb2	0.624237146	0.57605159	0.441	0.5	1	FB	Hmgb2	p_val_adj>=0.01
Ptpn14	0.139309082	0.575984228	0.117	0.043	1	FB	Ptpn14	p_val_adj>=0.01
Tagln	0.089760868	0.575819962	0.171	0.065	1	FB	Tagln	p_val_adj>=0.01
Hnrnpa0	0.344211933	0.57556949	0.505	0.565	1	FB	Hnrnpa0	p_val_adj>=0.01
Prrc2a	0.243850777	0.57554468	0.351	0.304	1	FB	Prrc2a	p_val_adj>=0.01
Tbx2	0.173551695	0.574968936	0.198	0.109	1	FB	Tbx2	p_val_adj>=0.01
Sacm1l	0.051590287	0.574694902	0.117	0.022	1	FB	Sacm1l	p_val_adj>=0.01
Mnt	0.02714641	0.574382746	0.144	0.022	1	FB	Mnt	p_val_adj>=0.01
Casc3	0.327949292	0.574085067	0.162	0.109	1	FB	Casc3	p_val_adj>=0.01
Marcks	0.343990113	0.573315978	0.559	0.652	1	FB	Marcks	p_val_adj>=0.01
Lsp1	0.628119409	0.572964039	0.225	0.217	1	FB	Lsp1	p_val_adj>=0.01
Ddr1	0.019698679	0.572536693	0.153	0.022	1	FB	Ddr1	p_val_adj>=0.01
Pik3ca	0.485365942	0.571665228	0.261	0.239	1	FB	Pik3ca	p_val_adj>=0.01
Hnrnpk	0.050625549	0.57165173	0.595	0.565	1	FB	Hnrnpk	p_val_adj>=0.01
Ppp4r3b	0.391551794	0.571598803	0.171	0.13	1	FB	Ppp4r3b	p_val_adj>=0.01
Zyg11b	0.537988084	0.57090485	0.135	0.109	1	FB	Zyg11b	p_val_adj>=0.01
Rbm5	0.409518533	0.570557575	0.216	0.174	1	FB	Rbm5	p_val_adj>=0.01
Hnrnpf	0.379619884	0.570253487	0.514	0.522	1	FB	Hnrnpf	p_val_adj>=0.01
Cetn4	0.232446558	0.570210745	0.126	0.065	1	FB	Cetn4	p_val_adj>=0.01
Anxa11	0.069416286	0.570092353	0.108	0.022	1	FB	Anxa11	p_val_adj>=0.01
Ipo7	0.158287184	0.569775598	0.279	0.174	1	FB	Ipo7	p_val_adj>=0.01
Flna	0.623852905	0.569530612	0.351	0.391	1	FB	Flna	p_val_adj>=0.01
Calml4	0.24721652	0.568202509	0.153	0.087	1	FB	Calml4	p_val_adj>=0.01
Mdp1	0.070663952	0.568002029	0.108	0.022	1	FB	Mdp1	p_val_adj>=0.01
Mrpl2	0.168509457	0.567923021	0.108	0.043	1	FB	Mrpl2	p_val_adj>=0.01
Tnfrsf1b	0.276344197	0.56711857	0.144	0.087	1	FB	Tnfrsf1b	p_val_adj>=0.01
Epha2	0.118457639	0.566549416	0.153	0.065	1	FB	Epha2	p_val_adj>=0.01
N4bp1	0.425883911	0.566301776	0.171	0.13	1	FB	N4bp1	p_val_adj>=0.01
Pdxdc1	0.369262265	0.56570773	0.153	0.109	1	FB	Pdxdc1	p_val_adj>=0.01
Cdk17	0.285141275	0.564713361	0.117	0.065	1	FB	Cdk17	p_val_adj>=0.01
Irf8	0.364174867	0.563944646	0.108	0.065	1	FB	Irf8	p_val_adj>=0.01
Ptprf	0.064327793	0.56369398	0.18	0.065	1	FB	Ptprf	p_val_adj>=0.01
Cers2	0.092897074	0.563216733	0.189	0.087	1	FB	Cers2	p_val_adj>=0.01
Slc1a4	0.032842027	0.563068341	0.135	0.022	1	FB	Slc1a4	p_val_adj>=0.01
Cecr2	0.27210623	0.562441759	0.117	0.065	1	FB	Cecr2	p_val_adj>=0.01
Map2k3	0.303635955	0.56182872	0.333	0.283	1	FB	Map2k3	p_val_adj>=0.01
Akirin2	0.997931875	0.561823065	0.225	0.261	1	FB	Akirin2	p_val_adj>=0.01
Ddb1	0.174116492	0.561658269	0.234	0.152	1	FB	Ddb1	p_val_adj>=0.01
Ro60	0.477847285	0.560418621	0.18	0.152	1	FB	Ro60	p_val_adj>=0.01
Dnpep	0.27210623	0.560413395	0.117	0.065	1	FB	Dnpep	p_val_adj>=0.01
Nudt4	0.428383141	0.560305009	0.315	0.283	1	FB	Nudt4	p_val_adj>=0.01
Chd7	0.068186768	0.560283663	0.108	0.022	1	FB	Chd7	p_val_adj>=0.01
Dnajb6	0.3688419	0.55879816	0.45	0.457	1	FB	Dnajb6	p_val_adj>=0.01
Bcl2a1b	0.291814647	0.558546004	0.117	0.065	1	FB	Bcl2a1b	p_val_adj>=0.01
Mr1	0.101983464	0.557871059	0.18	0.087	1	FB	Mr1	p_val_adj>=0.01
Chsy1	0.147583247	0.557495598	0.117	0.043	1	FB	Chsy1	p_val_adj>=0.01
Rab33b	0.224057916	0.556714989	0.153	0.087	1	FB	Rab33b	p_val_adj>=0.01
Ulk1	0.219129339	0.556120944	0.153	0.087	1	FB	Ulk1	p_val_adj>=0.01
Ccp110	0.149709341	0.556119165	0.117	0.043	1	FB	Ccp110	p_val_adj>=0.01
Sdhd	0.134180721	0.555770739	0.144	0.065	1	FB	Sdhd	p_val_adj>=0.01
Stox2	0.680205256	0.555190258	0.144	0.13	1	FB	Stox2	p_val_adj>=0.01
Il13ra1	0.203253139	0.555032537	0.135	0.065	1	FB	Il13ra1	p_val_adj>=0.01
Col12a1	0.412685798	0.553986119	0.126	0.087	1	FB	Col12a1	p_val_adj>=0.01
Tacc2	0.432955309	0.553049902	0.171	0.13	1	FB	Tacc2	p_val_adj>=0.01
Slc9a3r1	0.1518894	0.551751735	0.171	0.087	1	FB	Slc9a3r1	p_val_adj>=0.01
Nedd9	0.498027683	0.551570041	0.234	0.196	1	FB	Nedd9	p_val_adj>=0.01
Crem	0.640878994	0.551445474	0.108	0.087	1	FB	Crem	p_val_adj>=0.01
Supt4a	0.872714089	0.550195122	0.18	0.217	1	FB	Supt4a	p_val_adj>=0.01
Eif2a	0.271572844	0.550029867	0.171	0.109	1	FB	Eif2a	p_val_adj>=0.01
Fam126b	0.154031522	0.549919672	0.117	0.043	1	FB	Fam126b	p_val_adj>=0.01
Dip2b	0.108472206	0.549185493	0.126	0.043	1	FB	Dip2b	p_val_adj>=0.01
St13	0.703006158	0.548983108	0.36	0.413	1	FB	St13	p_val_adj>=0.01
Kdm5c	0.527820363	0.547975937	0.162	0.13	1	FB	Kdm5c	p_val_adj>=0.01
R3hdm4	0.177289425	0.547957221	0.198	0.109	1	FB	R3hdm4	p_val_adj>=0.01
Hadh	0.676088424	0.547402404	0.162	0.152	1	FB	Hadh	p_val_adj>=0.01
Tgif1	0.553626258	0.547267369	0.297	0.283	1	FB	Tgif1	p_val_adj>=0.01
Ube2e1	0.216388176	0.547128676	0.189	0.109	1	FB	Ube2e1	p_val_adj>=0.01
Cdc42ep3	0.305474	0.546942509	0.117	0.065	1	FB	Cdc42ep3	p_val_adj>=0.01
Csk	0.009184606	0.546099117	0.135	0	1	FB	Csk	p_val_adj>=0.01
Chchd4	0.016003764	0.546057712	0.117	0	1	FB	Chchd4	p_val_adj>=0.01
Atp1a1	0.47729809	0.544915828	0.369	0.37	1	FB	Atp1a1	p_val_adj>=0.01
Suz12	0.885474502	0.544786261	0.216	0.261	1	FB	Suz12	p_val_adj>=0.01
Cnot10	0.085501786	0.544371474	0.135	0.043	1	FB	Cnot10	p_val_adj>=0.01
Dnajc8	0.708962457	0.542831085	0.234	0.239	1	FB	Dnajc8	p_val_adj>=0.01
Suclg1	0.058381774	0.542587977	0.144	0.043	1	FB	Suclg1	p_val_adj>=0.01
Gyg	0.820749804	0.542532296	0.117	0.109	1	FB	Gyg	p_val_adj>=0.01
Cand1	0.178542944	0.54182512	0.261	0.174	1	FB	Cand1	p_val_adj>=0.01
Reps1	0.053491297	0.541810142	0.117	0.022	1	FB	Reps1	p_val_adj>=0.01
Katnbl1	0.076782146	0.541729454	0.135	0.043	1	FB	Katnbl1	p_val_adj>=0.01
Zdhhc20	0.229974577	0.541716686	0.288	0.217	1	FB	Zdhhc20	p_val_adj>=0.01
Baz2a	0.112730697	0.541185913	0.18	0.087	1	FB	Baz2a	p_val_adj>=0.01
Cisd2	0.521979777	0.539689558	0.297	0.283	1	FB	Cisd2	p_val_adj>=0.01
Arpc2	0.284119149	0.539304552	0.514	0.522	1	FB	Arpc2	p_val_adj>=0.01
Itpkb	0.049077364	0.53895061	0.189	0.065	1	FB	Itpkb	p_val_adj>=0.01
Srsf1	0.370179953	0.538582344	0.225	0.174	1	FB	Srsf1	p_val_adj>=0.01
Nr3c1	0.767549213	0.538532869	0.333	0.435	1	FB	Nr3c1	p_val_adj>=0.01
Rab22a	0.75178758	0.537755544	0.198	0.196	1	FB	Rab22a	p_val_adj>=0.01
Col6a3	0.738079393	0.537354381	0.387	0.413	1	FB	Col6a3	p_val_adj>=0.01
Aig1	0.352470355	0.537036842	0.153	0.109	1	FB	Aig1	p_val_adj>=0.01
Ankrd17	0.30600546	0.536888003	0.324	0.261	1	FB	Ankrd17	p_val_adj>=0.01
Stk25	0.149709341	0.536183595	0.117	0.043	1	FB	Stk25	p_val_adj>=0.01
Plin2	0.17732842	0.535717174	0.135	0.065	1	FB	Plin2	p_val_adj>=0.01
Itprid2	0.238087751	0.535545483	0.126	0.065	1	FB	Itprid2	p_val_adj>=0.01
ND5	0.531414251	0.534469176	0.486	0.543	1	FB	ND5	p_val_adj>=0.01
Ywhab	0.397647727	0.533871372	0.396	0.391	1	FB	Ywhab	p_val_adj>=0.01
Znrf2	0.195923606	0.533249373	0.135	0.065	1	FB	Znrf2	p_val_adj>=0.01
Mettl7a1	0.343527591	0.533235414	0.207	0.152	1	FB	Mettl7a1	p_val_adj>=0.01
Sec22b	0.268383547	0.533075784	0.198	0.13	1	FB	Sec22b	p_val_adj>=0.01
Thrap3	0.103037604	0.533034749	0.234	0.13	1	FB	Thrap3	p_val_adj>=0.01
Nisch	0.052035144	0.532768946	0.477	0.391	1	FB	Nisch	p_val_adj>=0.01
Slain2	0.696445767	0.532332631	0.18	0.174	1	FB	Slain2	p_val_adj>=0.01
Elf2	0.672173076	0.532259782	0.306	0.304	1	FB	Elf2	p_val_adj>=0.01
Thbs1	0.00980904	0.531589374	0.568	0.326	1	FB	Thbs1	p_val_adj>=0.01
Zcrb1	0.868288015	0.531408933	0.189	0.196	1	FB	Zcrb1	p_val_adj>=0.01
Uqcrq	0.323964266	0.531018031	0.432	0.391	1	FB	Uqcrq	p_val_adj>=0.01
Ubl3	0.347956447	0.530591068	0.423	0.391	1	FB	Ubl3	p_val_adj>=0.01
Tor1aip2	0.877208852	0.530362458	0.225	0.239	1	FB	Tor1aip2	p_val_adj>=0.01
Gapvd1	0.164834695	0.530207612	0.171	0.087	1	FB	Gapvd1	p_val_adj>=0.01
Plod2	0.430161728	0.529746559	0.189	0.152	1	FB	Plod2	p_val_adj>=0.01
Cox6a1	0.526674847	0.529080524	0.432	0.457	1	FB	Cox6a1	p_val_adj>=0.01
Traf4	0.074517693	0.528951678	0.108	0.022	1	FB	Traf4	p_val_adj>=0.01
Psmd3	0.428775069	0.528188097	0.126	0.087	1	FB	Psmd3	p_val_adj>=0.01
Ppp1r9b	0.249889587	0.527804334	0.153	0.087	1	FB	Ppp1r9b	p_val_adj>=0.01
Mafb	0.535905318	0.527758629	0.162	0.13	1	FB	Mafb	p_val_adj>=0.01
Lims1	0.135646127	0.52774683	0.279	0.174	1	FB	Lims1	p_val_adj>=0.01
Cep290	0.111743279	0.527416059	0.126	0.043	1	FB	Cep290	p_val_adj>=0.01
Ly6e	0.711368418	0.527243827	0.432	0.522	1	FB	Ly6e	p_val_adj>=0.01
Maz	0.040627872	0.527204261	0.162	0.043	1	FB	Maz	p_val_adj>=0.01
Ssbp4	0.281843593	0.526358778	0.117	0.065	1	FB	Ssbp4	p_val_adj>=0.01
Pkig	0.722837472	0.525993312	0.144	0.13	1	FB	Pkig	p_val_adj>=0.01
Edem1	0.26192278	0.525818101	0.144	0.087	1	FB	Edem1	p_val_adj>=0.01
Adipor1	0.202817973	0.525776621	0.207	0.13	1	FB	Adipor1	p_val_adj>=0.01
Dusp3	0.875194445	0.52458529	0.144	0.174	1	FB	Dusp3	p_val_adj>=0.01
Slc30a9	0.113407746	0.524570054	0.126	0.043	1	FB	Slc30a9	p_val_adj>=0.01
Lcorl	0.148921555	0.524295971	0.144	0.065	1	FB	Lcorl	p_val_adj>=0.01
Swi5	0.792335871	0.522959564	0.405	0.478	1	FB	Swi5	p_val_adj>=0.01
Togaram1	0.600545582	0.522756041	0.153	0.13	1	FB	Togaram1	p_val_adj>=0.01
Itm2a	0.699244462	0.522426682	0.207	0.196	1	FB	Itm2a	p_val_adj>=0.01
Samhd1	0.880626374	0.522258338	0.135	0.152	1	FB	Samhd1	p_val_adj>=0.01
Tax1bp3	0.507886401	0.522125202	0.162	0.13	1	FB	Tax1bp3	p_val_adj>=0.01
Col27a1	0.241852785	0.521498982	0.198	0.13	1	FB	Col27a1	p_val_adj>=0.01
Paics	0.852534376	0.521251453	0.189	0.217	1	FB	Paics	p_val_adj>=0.01
Trim35	0.08042605	0.521093697	0.135	0.043	1	FB	Trim35	p_val_adj>=0.01
Ube2e2	0.183452871	0.520831247	0.108	0.043	1	FB	Ube2e2	p_val_adj>=0.01
Aida	0.880369807	0.520540162	0.144	0.152	1	FB	Aida	p_val_adj>=0.01
Map4k5	0.353601996	0.520262747	0.153	0.239	1	FB	Map4k5	p_val_adj>=0.01
Fbxl5	0.340504235	0.519106997	0.162	0.109	1	FB	Fbxl5	p_val_adj>=0.01
Kcnq1ot1	0.888050952	0.5186537	0.468	0.543	1	FB	Kcnq1ot1	p_val_adj>=0.01
Relb	0.07321447	0.518092491	0.108	0.022	1	FB	Relb	p_val_adj>=0.01
Msl1	0.230424419	0.517551373	0.198	0.13	1	FB	Msl1	p_val_adj>=0.01
Kdm5a	0.998126554	0.516617406	0.297	0.348	1	FB	Kdm5a	p_val_adj>=0.01
Atp6v1g1	0.197601563	0.515940936	0.324	0.261	1	FB	Atp6v1g1	p_val_adj>=0.01
Nes	0.113407746	0.515465243	0.126	0.043	1	FB	Nes	p_val_adj>=0.01
Fbxo22	0.051590287	0.514773862	0.117	0.022	1	FB	Fbxo22	p_val_adj>=0.01
Anapc13	0.496118002	0.514761138	0.162	0.13	1	FB	Anapc13	p_val_adj>=0.01
Kmt2a	0.550987051	0.514718961	0.369	0.391	1	FB	Kmt2a	p_val_adj>=0.01
Atrx	0.319902455	0.514696434	0.423	0.391	1	FB	Atrx	p_val_adj>=0.01
Rnf44	0.315992493	0.514691649	0.117	0.065	1	FB	Rnf44	p_val_adj>=0.01
Tbca	0.460966036	0.51438265	0.342	0.326	1	FB	Tbca	p_val_adj>=0.01
Mboat7	0.238087751	0.514189089	0.126	0.065	1	FB	Mboat7	p_val_adj>=0.01
Cs	0.219129339	0.513690187	0.153	0.087	1	FB	Cs	p_val_adj>=0.01
Rilpl2	0.238087751	0.51363297	0.126	0.065	1	FB	Rilpl2	p_val_adj>=0.01
Tmem183a	0.288464952	0.513051844	0.117	0.065	1	FB	Tmem183a	p_val_adj>=0.01
Sp3	0.304419888	0.512934911	0.27	0.196	1	FB	Sp3	p_val_adj>=0.01
Otud6b	0.168509457	0.512740643	0.108	0.043	1	FB	Otud6b	p_val_adj>=0.01
H2bc4	0.542392605	0.512322632	0.135	0.109	1	FB	H2bc4	p_val_adj>=0.01
Dnajc5	0.231157794	0.511827266	0.225	0.152	1	FB	Dnajc5	p_val_adj>=0.01
Ints6l	0.342238107	0.510451116	0.135	0.087	1	FB	Ints6l	p_val_adj>=0.01
4930453N24Rik	0.635631011	0.509441627	0.108	0.087	1	FB	4930453N24Rik	p_val_adj>=0.01
Atp2b1	0.198028125	0.509313436	0.423	0.413	1	FB	Atp2b1	p_val_adj>=0.01
Grb2	0.477137994	0.509206333	0.252	0.217	1	FB	Grb2	p_val_adj>=0.01
Arih2	0.533603461	0.508912371	0.135	0.109	1	FB	Arih2	p_val_adj>=0.01
Ift43	0.822050645	0.508272899	0.135	0.13	1	FB	Ift43	p_val_adj>=0.01
Rybp	0.675946586	0.507860689	0.261	0.348	1	FB	Rybp	p_val_adj>=0.01
Galk1	0.183452871	0.506900811	0.108	0.043	1	FB	Galk1	p_val_adj>=0.01
Phactr4	0.313131197	0.506742716	0.144	0.087	1	FB	Phactr4	p_val_adj>=0.01
Psmd13	0.216093992	0.506436641	0.126	0.065	1	FB	Psmd13	p_val_adj>=0.01
Col5a1	0.935832176	0.506105884	0.45	0.609	1	FB	Col5a1	p_val_adj>=0.01
Dnmt3a	0.284203723	0.505907218	0.216	0.152	1	FB	Dnmt3a	p_val_adj>=0.01
Golgb1	0.58294385	0.505869911	0.252	0.239	1	FB	Golgb1	p_val_adj>=0.01
B4galt1	0.580760174	0.505736035	0.387	0.543	1	FB	B4galt1	p_val_adj>=0.01
Plekha2	0.384503333	0.505299864	0.108	0.065	1	FB	Plekha2	p_val_adj>=0.01
Dalrd3	0.068186768	0.505085132	0.108	0.022	1	FB	Dalrd3	p_val_adj>=0.01
Sin3b	0.346399134	0.504393914	0.207	0.152	1	FB	Sin3b	p_val_adj>=0.01
Atp6v1d	0.429411152	0.504216995	0.171	0.13	1	FB	Atp6v1d	p_val_adj>=0.01
Etv6	0.772331826	0.503808839	0.117	0.109	1	FB	Etv6	p_val_adj>=0.01
Mrfap1	0.57367704	0.503138062	0.468	0.522	1	FB	Mrfap1	p_val_adj>=0.01
Amd1	0.251278346	0.502556387	0.198	0.13	1	FB	Amd1	p_val_adj>=0.01
Adgrl2	0.035323941	0.502419528	0.135	0.022	1	FB	Adgrl2	p_val_adj>=0.01
Sfpq	0.175667773	0.502311746	0.568	0.5	1	FB	Sfpq	p_val_adj>=0.01
Tsc22d4	0.590241018	0.501458842	0.189	0.174	1	FB	Tsc22d4	p_val_adj>=0.01
Rin2	0.587391609	0.500993681	0.135	0.109	1	FB	Rin2	p_val_adj>=0.01
Metap1	0.068186768	0.500761477	0.108	0.022	1	FB	Metap1	p_val_adj>=0.01
Cox14	0.994379709	0.500406763	0.297	0.348	1	FB	Cox14	p_val_adj>=0.01
Celf1	0.482450711	0.500148288	0.36	0.348	1	FB	Celf1	p_val_adj>=0.01
Cdipt	0.508361094	0.499756826	0.117	0.087	1	FB	Cdipt	p_val_adj>=0.01
Nars	0.68527069	0.499454357	0.288	0.304	1	FB	Nars	p_val_adj>=0.01
Mcam	0.060611204	0.499159367	0.117	0.022	1	FB	Mcam	p_val_adj>=0.01
Usp1	0.682909837	0.498663934	0.126	0.109	1	FB	Usp1	p_val_adj>=0.01
Kdm5b	0.529278494	0.497752688	0.234	0.326	1	FB	Kdm5b	p_val_adj>=0.01
Hes1	0.827640181	0.497196988	0.234	0.239	1	FB	Hes1	p_val_adj>=0.01
Ppp4r3a	0.83220838	0.497158689	0.135	0.13	1	FB	Ppp4r3a	p_val_adj>=0.01
Tle1	0.500024566	0.497065779	0.162	0.13	1	FB	Tle1	p_val_adj>=0.01
Peds1	0.253523928	0.49687789	0.144	0.087	1	FB	Peds1	p_val_adj>=0.01
Mef2c	0.359230637	0.496720341	0.27	0.217	1	FB	Mef2c	p_val_adj>=0.01
Ahsa2	0.241930613	0.496691794	0.153	0.087	1	FB	Ahsa2	p_val_adj>=0.01
Zfp398	0.240944311	0.496498322	0.126	0.065	1	FB	Zfp398	p_val_adj>=0.01
Mrpl41	0.356235168	0.49631332	0.108	0.065	1	FB	Mrpl41	p_val_adj>=0.01
Lurap1l	0.412685798	0.496016253	0.126	0.087	1	FB	Lurap1l	p_val_adj>=0.01
Ccar1	0.595666425	0.493528154	0.216	0.196	1	FB	Ccar1	p_val_adj>=0.01
Zc3h7a	0.498713439	0.493461383	0.243	0.217	1	FB	Zc3h7a	p_val_adj>=0.01
Copb2	0.767619966	0.493422425	0.234	0.239	1	FB	Copb2	p_val_adj>=0.01
Brd3	0.295351629	0.493125821	0.234	0.174	1	FB	Brd3	p_val_adj>=0.01
Ube2i	0.877889863	0.492948891	0.243	0.283	1	FB	Ube2i	p_val_adj>=0.01
Snrnp70	0.213015264	0.492909642	0.387	0.326	1	FB	Snrnp70	p_val_adj>=0.01
Mtss1	0.034688915	0.492750062	0.135	0.022	1	FB	Mtss1	p_val_adj>=0.01
Med25	0.051924595	0.492071614	0.153	0.043	1	FB	Med25	p_val_adj>=0.01
Phf12	0.288464952	0.491951611	0.117	0.065	1	FB	Phf12	p_val_adj>=0.01
Mxd4	0.12542492	0.491890155	0.324	0.217	1	FB	Mxd4	p_val_adj>=0.01
Pigt	0.488353978	0.491331441	0.162	0.13	1	FB	Pigt	p_val_adj>=0.01
Osbpl8	0.349615485	0.490768752	0.18	0.13	1	FB	Osbpl8	p_val_adj>=0.01
Stat6	0.896701501	0.49051314	0.126	0.13	1	FB	Stat6	p_val_adj>=0.01
Eml4	0.41887997	0.490436415	0.144	0.109	1	FB	Eml4	p_val_adj>=0.01
Snx5	0.453580465	0.489716813	0.126	0.087	1	FB	Snx5	p_val_adj>=0.01
Upf2	0.946502439	0.489646651	0.135	0.152	1	FB	Upf2	p_val_adj>=0.01
Adss	0.805966454	0.489033277	0.18	0.174	1	FB	Adss	p_val_adj>=0.01
Dcakd	0.021085316	0.487813937	0.108	0	1	FB	Dcakd	p_val_adj>=0.01
Sowahc	0.507886401	0.487471564	0.162	0.13	1	FB	Sowahc	p_val_adj>=0.01
Got1	0.180896347	0.48741753	0.108	0.043	1	FB	Got1	p_val_adj>=0.01
Tma7	0.673777613	0.486813684	0.351	0.37	1	FB	Tma7	p_val_adj>=0.01
Snapin	0.232446558	0.486770769	0.126	0.065	1	FB	Snapin	p_val_adj>=0.01
Hipk2	0.085029271	0.486174861	0.171	0.065	1	FB	Hipk2	p_val_adj>=0.01
Csnk1e	0.77895818	0.484360964	0.324	0.413	1	FB	Csnk1e	p_val_adj>=0.01
Bmp2k	0.537950355	0.484165911	0.18	0.152	1	FB	Bmp2k	p_val_adj>=0.01
Pum2	0.48949656	0.483708704	0.324	0.435	1	FB	Pum2	p_val_adj>=0.01
Myo6	0.855817038	0.483546697	0.153	0.152	1	FB	Myo6	p_val_adj>=0.01
Dcaf7	0.188646044	0.482246849	0.108	0.043	1	FB	Dcaf7	p_val_adj>=0.01
Cmip	0.746534761	0.481666044	0.405	0.478	1	FB	Cmip	p_val_adj>=0.01
Lgmn	0.339346292	0.480553854	0.234	0.174	1	FB	Lgmn	p_val_adj>=0.01
Tnip1	0.113407746	0.480269946	0.126	0.043	1	FB	Tnip1	p_val_adj>=0.01
Acsl4	0.486989799	0.480229937	0.153	0.217	1	FB	Acsl4	p_val_adj>=0.01
Xiap	0.757463266	0.479954026	0.162	0.152	1	FB	Xiap	p_val_adj>=0.01
Ralgapb	0.120261663	0.479756579	0.126	0.043	1	FB	Ralgapb	p_val_adj>=0.01
Etnk1	0.416240488	0.479390766	0.306	0.261	1	FB	Etnk1	p_val_adj>=0.01
Nop56	0.613696826	0.478871476	0.153	0.13	1	FB	Nop56	p_val_adj>=0.01
Brd7	0.20339635	0.478813178	0.189	0.109	1	FB	Brd7	p_val_adj>=0.01
Sorcs2	0.188646044	0.478381092	0.108	0.043	1	FB	Sorcs2	p_val_adj>=0.01
Ei24	0.276344197	0.477914271	0.144	0.087	1	FB	Ei24	p_val_adj>=0.01
Ccdc191	0.147583247	0.477893695	0.117	0.043	1	FB	Ccdc191	p_val_adj>=0.01
Cul3	0.724522639	0.477700027	0.333	0.326	1	FB	Cul3	p_val_adj>=0.01
Col5a2	0.925110949	0.476984838	0.441	0.543	1	FB	Col5a2	p_val_adj>=0.01
Cdip1	0.110098145	0.476961787	0.126	0.043	1	FB	Cdip1	p_val_adj>=0.01
Ncbp2	0.133262718	0.476669152	0.153	0.065	1	FB	Ncbp2	p_val_adj>=0.01
Zfp638	0.675345447	0.476604742	0.189	0.174	1	FB	Zfp638	p_val_adj>=0.01
Brk1	0.894279928	0.476448839	0.279	0.304	1	FB	Brk1	p_val_adj>=0.01
Rnf145	0.052660675	0.47598676	0.18	0.065	1	FB	Rnf145	p_val_adj>=0.01
Mdh2	0.491660884	0.475933471	0.216	0.196	1	FB	Mdh2	p_val_adj>=0.01
Ncoa1	0.121630859	0.47587202	0.153	0.065	1	FB	Ncoa1	p_val_adj>=0.01
Bckdha	0.077180999	0.475367925	0.108	0.022	1	FB	Bckdha	p_val_adj>=0.01
Mnat1	0.012132636	0.475235881	0.126	0	1	FB	Mnat1	p_val_adj>=0.01
Ndufa2	0.586661036	0.474472961	0.414	0.457	1	FB	Ndufa2	p_val_adj>=0.01
Jmy	0.475830689	0.474177851	0.207	0.174	1	FB	Jmy	p_val_adj>=0.01
Rabggtb	0.360191283	0.47405191	0.108	0.065	1	FB	Rabggtb	p_val_adj>=0.01
Supt16	0.614878608	0.472883694	0.198	0.174	1	FB	Supt16	p_val_adj>=0.01
Cdc14a	0.092207234	0.472600311	0.135	0.043	1	FB	Cdc14a	p_val_adj>=0.01
Nabp1	0.930042059	0.472558761	0.144	0.152	1	FB	Nabp1	p_val_adj>=0.01
Fbxl14	0.240944311	0.471605464	0.126	0.065	1	FB	Fbxl14	p_val_adj>=0.01
Wtip	0.133341388	0.471174741	0.117	0.043	1	FB	Wtip	p_val_adj>=0.01
H2-Ab1	0.855817038	0.471038152	0.153	0.152	1	FB	H2-Ab1	p_val_adj>=0.01
Msrb1	0.276979831	0.47090759	0.171	0.109	1	FB	Msrb1	p_val_adj>=0.01
Snx4	0.070426194	0.470698713	0.144	0.043	1	FB	Snx4	p_val_adj>=0.01
Cnp	0.122024829	0.470641719	0.126	0.043	1	FB	Cnp	p_val_adj>=0.01
Atp11b	0.433618221	0.469932339	0.243	0.196	1	FB	Atp11b	p_val_adj>=0.01
Zdhhc5	0.555710233	0.469799026	0.135	0.109	1	FB	Zdhhc5	p_val_adj>=0.01
Cox6b1	0.638580878	0.469068625	0.514	0.587	1	FB	Cox6b1	p_val_adj>=0.01
Psmd9	0.593617395	0.468936	0.126	0.174	1	FB	Psmd9	p_val_adj>=0.01
Cpsf6	0.347497646	0.468464928	0.225	0.174	1	FB	Cpsf6	p_val_adj>=0.01
Rraga	0.201287453	0.467684877	0.189	0.109	1	FB	Rraga	p_val_adj>=0.01
Dmxl1	0.876087086	0.46758146	0.252	0.304	1	FB	Dmxl1	p_val_adj>=0.01
Hsd17b4	0.200094559	0.467312327	0.162	0.087	1	FB	Hsd17b4	p_val_adj>=0.01
Snapc3	0.075839807	0.46727682	0.108	0.022	1	FB	Snapc3	p_val_adj>=0.01
Rcor1	0.82562107	0.466948554	0.225	0.261	1	FB	Rcor1	p_val_adj>=0.01
Lbh	0.843328835	0.466914287	0.207	0.217	1	FB	Lbh	p_val_adj>=0.01
Tnrc6a	0.980326132	0.466765217	0.198	0.217	1	FB	Tnrc6a	p_val_adj>=0.01
Cul4a	0.016003764	0.466611245	0.117	0	1	FB	Cul4a	p_val_adj>=0.01
Abhd17b	0.936415554	0.466041575	0.18	0.196	1	FB	Abhd17b	p_val_adj>=0.01
Mecom	0.206908882	0.464389974	0.162	0.087	1	FB	Mecom	p_val_adj>=0.01
Cnot1	0.30052638	0.463881384	0.144	0.087	1	FB	Cnot1	p_val_adj>=0.01
Magi3	0.282459715	0.463438392	0.171	0.109	1	FB	Magi3	p_val_adj>=0.01
Sh3pxd2b	0.68496569	0.463285568	0.162	0.152	1	FB	Sh3pxd2b	p_val_adj>=0.01
Sesn3	0.239317693	0.463214616	0.153	0.087	1	FB	Sesn3	p_val_adj>=0.01
Smndc1	0.978883574	0.462941349	0.216	0.239	1	FB	Smndc1	p_val_adj>=0.01
Pcdh19	0.687838457	0.462513946	0.081	0.109	1	FB	Pcdh19	p_val_adj>=0.01
Echs1	0.158743545	0.462488765	0.144	0.065	1	FB	Echs1	p_val_adj>=0.01
Nras	0.573351366	0.462241261	0.18	0.152	1	FB	Nras	p_val_adj>=0.01
Stt3a	0.973384154	0.460905957	0.234	0.261	1	FB	Stt3a	p_val_adj>=0.01
Tbx4	0.436954614	0.460664878	0.126	0.087	1	FB	Tbx4	p_val_adj>=0.01
Pdrg1	0.149709341	0.460563021	0.117	0.043	1	FB	Pdrg1	p_val_adj>=0.01
Rel	0.497203003	0.460382059	0.36	0.5	1	FB	Rel	p_val_adj>=0.01
Klhl24	0.984990639	0.459963901	0.144	0.152	1	FB	Klhl24	p_val_adj>=0.01
Ptp4a2	0.314351937	0.459962915	0.577	0.587	1	FB	Ptp4a2	p_val_adj>=0.01
Ifi30	0.928618001	0.459254637	0.171	0.196	1	FB	Ifi30	p_val_adj>=0.01
Taok1	0.389300549	0.458943094	0.423	0.391	1	FB	Taok1	p_val_adj>=0.01
Gramd3	0.850470739	0.45824033	0.135	0.152	1	FB	Gramd3	p_val_adj>=0.01
Eef1g	0.660967457	0.458108779	0.541	0.63	1	FB	Eef1g	p_val_adj>=0.01
Prps1	0.181849124	0.45803809	0.135	0.065	1	FB	Prps1	p_val_adj>=0.01
Mmp14	0.84090101	0.457448328	0.36	0.435	1	FB	Mmp14	p_val_adj>=0.01
Cir1	0.63401211	0.457315287	0.144	0.13	1	FB	Cir1	p_val_adj>=0.01
Ppp1cc	0.705058401	0.456987907	0.225	0.217	1	FB	Ppp1cc	p_val_adj>=0.01
Hnrnpa1	0.914027845	0.456934315	0.414	0.522	1	FB	Hnrnpa1	p_val_adj>=0.01
Wdfy1	0.308954055	0.456816177	0.117	0.065	1	FB	Wdfy1	p_val_adj>=0.01
Ccnk	0.762286515	0.456804599	0.09	0.109	1	FB	Ccnk	p_val_adj>=0.01
Dicer1	0.761684452	0.456766494	0.117	0.109	1	FB	Dicer1	p_val_adj>=0.01
Ankrd10	0.379572198	0.456619077	0.153	0.109	1	FB	Ankrd10	p_val_adj>=0.01
Arap1	0.7704989	0.456489444	0.216	0.217	1	FB	Arap1	p_val_adj>=0.01
Taldo1	0.881340236	0.454682925	0.225	0.239	1	FB	Taldo1	p_val_adj>=0.01
CYTB	0.014834266	0.454113762	0.928	0.87	1	FB	CYTB	p_val_adj>=0.01
Ddx46	0.889777432	0.45306488	0.153	0.152	1	FB	Ddx46	p_val_adj>=0.01
Mllt10	0.629382397	0.452903518	0.162	0.217	1	FB	Mllt10	p_val_adj>=0.01
Anp32b	0.516257065	0.452735289	0.351	0.5	1	FB	Anp32b	p_val_adj>=0.01
Rasl11b	0.162806841	0.451366211	0.144	0.065	1	FB	Rasl11b	p_val_adj>=0.01
Actn4	0.681922103	0.451188168	0.333	0.348	1	FB	Actn4	p_val_adj>=0.01
Prkcd	0.96621987	0.451170051	0.216	0.239	1	FB	Prkcd	p_val_adj>=0.01
Cavin1	0.908216929	0.450989146	0.468	0.587	1	FB	Cavin1	p_val_adj>=0.01
Zfp800	0.696374748	0.450820479	0.171	0.152	1	FB	Zfp800	p_val_adj>=0.01
Kdm7a	0.767289566	0.450246584	0.234	0.217	1	FB	Kdm7a	p_val_adj>=0.01
Akt1	0.83220838	0.449906877	0.135	0.13	1	FB	Akt1	p_val_adj>=0.01
Kansl3	0.156227868	0.449652324	0.117	0.043	1	FB	Kansl3	p_val_adj>=0.01
Hint2	0.302020043	0.448914267	0.117	0.065	1	FB	Hint2	p_val_adj>=0.01
Tmem30a	0.542655347	0.448763539	0.324	0.304	1	FB	Tmem30a	p_val_adj>=0.01
Nsmaf	0.376290023	0.448383592	0.108	0.065	1	FB	Nsmaf	p_val_adj>=0.01
Mex3a	0.136739493	0.448327302	0.153	0.065	1	FB	Mex3a	p_val_adj>=0.01
Gpkow	0.053491297	0.447848364	0.117	0.022	1	FB	Gpkow	p_val_adj>=0.01
Chd6	0.923599883	0.446944042	0.198	0.217	1	FB	Chd6	p_val_adj>=0.01
Smim26	0.730019321	0.446584354	0.117	0.109	1	FB	Smim26	p_val_adj>=0.01
Rps27rt	0.168095201	0.445963485	0.36	0.283	1	FB	Rps27rt	p_val_adj>=0.01
Trim56	0.057469042	0.445532177	0.117	0.022	1	FB	Trim56	p_val_adj>=0.01
Csnk2a2	0.123242202	0.445463793	0.153	0.065	1	FB	Csnk2a2	p_val_adj>=0.01
1700017B05Rik	0.441077854	0.445384371	0.126	0.087	1	FB	1700017B05Rik	p_val_adj>=0.01
Mlec	0.493657348	0.445239351	0.144	0.109	1	FB	Mlec	p_val_adj>=0.01
Tagln2	0.595334698	0.445040102	0.541	0.63	1	FB	Tagln2	p_val_adj>=0.01
Anxa6	0.467058772	0.444505844	0.297	0.261	1	FB	Anxa6	p_val_adj>=0.01
Tmbim6	0.588757482	0.444278964	0.45	0.5	1	FB	Tmbim6	p_val_adj>=0.01
2310039H08Rik	0.069416286	0.443275161	0.108	0.022	1	FB	2310039H08Rik	p_val_adj>=0.01
Sord	0.138503924	0.443102991	0.153	0.065	1	FB	Sord	p_val_adj>=0.01
Cct8	0.453306346	0.442121418	0.261	0.217	1	FB	Cct8	p_val_adj>=0.01
Errfi1	0.809644795	0.44170321	0.523	0.609	1	FB	Errfi1	p_val_adj>=0.01
Oxsr1	0.278571878	0.441662223	0.117	0.065	1	FB	Oxsr1	p_val_adj>=0.01
Acp1	0.208235589	0.441350158	0.126	0.065	1	FB	Acp1	p_val_adj>=0.01
Cd44	0.680595765	0.440511684	0.495	0.565	1	FB	Cd44	p_val_adj>=0.01
Atf1	0.716372651	0.440383244	0.162	0.152	1	FB	Atf1	p_val_adj>=0.01
Hdgf	0.92793448	0.440159912	0.36	0.435	1	FB	Hdgf	p_val_adj>=0.01
Tns3	0.985052934	0.440095825	0.207	0.239	1	FB	Tns3	p_val_adj>=0.01
Zdhhc18	0.302020043	0.439300072	0.117	0.065	1	FB	Zdhhc18	p_val_adj>=0.01
Arpp19	0.906457806	0.439249612	0.288	0.304	1	FB	Arpp19	p_val_adj>=0.01
Ppfia1	0.510263744	0.439228042	0.144	0.109	1	FB	Ppfia1	p_val_adj>=0.01
Nub1	0.115091683	0.438708766	0.126	0.043	1	FB	Nub1	p_val_adj>=0.01
Hsp90aa1	0.632781793	0.438637294	0.766	0.935	1	FB	Hsp90aa1	p_val_adj>=0.01
Cfl2	0.327194233	0.438482742	0.252	0.196	1	FB	Cfl2	p_val_adj>=0.01
Ppp2r5a	0.536418907	0.437895906	0.225	0.196	1	FB	Ppp2r5a	p_val_adj>=0.01
Mob1a	0.514468988	0.437853608	0.36	0.326	1	FB	Mob1a	p_val_adj>=0.01
Nono	0.989069307	0.43762914	0.198	0.217	1	FB	Nono	p_val_adj>=0.01
Bnip2	0.528830722	0.437482316	0.207	0.174	1	FB	Bnip2	p_val_adj>=0.01
Ppp2r2a	0.957214606	0.436192446	0.306	0.348	1	FB	Ppp2r2a	p_val_adj>=0.01
B230219D22Rik	0.642988807	0.43420582	0.234	0.217	1	FB	B230219D22Rik	p_val_adj>=0.01
Pafah1b2	0.560686267	0.43384254	0.198	0.174	1	FB	Pafah1b2	p_val_adj>=0.01
Srp72	0.528830722	0.433038411	0.207	0.174	1	FB	Srp72	p_val_adj>=0.01
Yes1	0.399233032	0.431915233	0.18	0.13	1	FB	Yes1	p_val_adj>=0.01
Ube2d1	0.380383058	0.431774734	0.108	0.065	1	FB	Ube2d1	p_val_adj>=0.01
Ppp3r1	0.691145819	0.431759727	0.207	0.196	1	FB	Ppp3r1	p_val_adj>=0.01
Fscn1	0.075839807	0.431619371	0.108	0.022	1	FB	Fscn1	p_val_adj>=0.01
Klf3	0.240715721	0.431612656	0.288	0.217	1	FB	Klf3	p_val_adj>=0.01
Osbpl9	0.765970902	0.4315641	0.18	0.174	1	FB	Osbpl9	p_val_adj>=0.01
Pdcd4	0.775356362	0.431261923	0.27	0.348	1	FB	Pdcd4	p_val_adj>=0.01
Thap12	0.276344197	0.430988759	0.144	0.087	1	FB	Thap12	p_val_adj>=0.01
Pin1	0.021085316	0.430629105	0.108	0	1	FB	Pin1	p_val_adj>=0.01
Ptn	0.082740282	0.430462114	0.108	0.022	1	FB	Ptn	p_val_adj>=0.01
Ppp2r5c	0.111687127	0.430361181	0.162	0.065	1	FB	Ppp2r5c	p_val_adj>=0.01
Tpm1	0.513703584	0.430038017	0.568	0.652	1	FB	Tpm1	p_val_adj>=0.01
Rc3h2	0.712937641	0.42926557	0.225	0.217	1	FB	Rc3h2	p_val_adj>=0.01
Acin1	0.766406444	0.428883723	0.243	0.304	1	FB	Acin1	p_val_adj>=0.01
Lin7c	0.302020043	0.42858551	0.117	0.065	1	FB	Lin7c	p_val_adj>=0.01
Mysm1	0.759302578	0.428565559	0.126	0.152	1	FB	Mysm1	p_val_adj>=0.01
Pi4k2a	0.875194445	0.42780015	0.144	0.174	1	FB	Pi4k2a	p_val_adj>=0.01
Dennd5a	0.758794267	0.427431436	0.243	0.304	1	FB	Dennd5a	p_val_adj>=0.01
Tnpo3	0.451947609	0.427048926	0.198	0.152	1	FB	Tnpo3	p_val_adj>=0.01
Ralgds	0.158447891	0.426894076	0.117	0.043	1	FB	Ralgds	p_val_adj>=0.01
Ahcyl1	0.374040387	0.426488531	0.198	0.152	1	FB	Ahcyl1	p_val_adj>=0.01
Gprc5a	0.232446558	0.426241528	0.126	0.065	1	FB	Gprc5a	p_val_adj>=0.01
Wdfy3	0.544332533	0.425740628	0.144	0.109	1	FB	Wdfy3	p_val_adj>=0.01
Cdk4	0.386414766	0.425710759	0.198	0.152	1	FB	Cdk4	p_val_adj>=0.01
Rsrp1	0.463447188	0.425578677	0.468	0.478	1	FB	Rsrp1	p_val_adj>=0.01
Ssh2	0.855817038	0.425284635	0.153	0.152	1	FB	Ssh2	p_val_adj>=0.01
Eif2b2	0.093597728	0.423696885	0.135	0.043	1	FB	Eif2b2	p_val_adj>=0.01
Snrpg	0.707344743	0.423613331	0.396	0.457	1	FB	Snrpg	p_val_adj>=0.01
Srek1	0.363401447	0.423597149	0.135	0.087	1	FB	Srek1	p_val_adj>=0.01
Grcc10	0.138503924	0.423478535	0.153	0.065	1	FB	Grcc10	p_val_adj>=0.01
Hspa14	0.183452871	0.42312923	0.108	0.043	1	FB	Hspa14	p_val_adj>=0.01
Mtf2	0.143255159	0.422979964	0.144	0.065	1	FB	Mtf2	p_val_adj>=0.01
Stip1	0.766406444	0.421817231	0.261	0.261	1	FB	Stip1	p_val_adj>=0.01
Eif3l	0.915609743	0.421355922	0.153	0.174	1	FB	Eif3l	p_val_adj>=0.01
Fchsd2	0.14134336	0.42045491	0.117	0.043	1	FB	Fchsd2	p_val_adj>=0.01
Clstn1	0.418309096	0.420274446	0.279	0.239	1	FB	Clstn1	p_val_adj>=0.01
Cramp1	0.208249182	0.42026449	0.135	0.065	1	FB	Cramp1	p_val_adj>=0.01
Atg3	0.824587355	0.419764633	0.126	0.152	1	FB	Atg3	p_val_adj>=0.01
Sec24a	0.97826172	0.419629545	0.153	0.174	1	FB	Sec24a	p_val_adj>=0.01
Coro1c	0.179578197	0.41959262	0.135	0.065	1	FB	Coro1c	p_val_adj>=0.01
Naa15	0.472850799	0.419472461	0.27	0.217	1	FB	Naa15	p_val_adj>=0.01
Arhgap1	0.799134369	0.419405915	0.108	0.13	1	FB	Arhgap1	p_val_adj>=0.01
Gtf3c2	0.306785906	0.419252139	0.144	0.087	1	FB	Gtf3c2	p_val_adj>=0.01
Hmgb1	0.353828688	0.419159399	0.631	0.761	1	FB	Hmgb1	p_val_adj>=0.01
Sav1	0.242170131	0.418718582	0.234	0.152	1	FB	Sav1	p_val_adj>=0.01
Ddx5	0.069042461	0.41848516	0.865	0.913	1	FB	Ddx5	p_val_adj>=0.01
Wipf2	0.761684452	0.418345001	0.117	0.109	1	FB	Wipf2	p_val_adj>=0.01
Cse1l	0.599417705	0.418135691	0.108	0.087	1	FB	Cse1l	p_val_adj>=0.01
Bcar1	0.302020043	0.416982156	0.117	0.065	1	FB	Bcar1	p_val_adj>=0.01
Ddx18	0.285252291	0.41660608	0.144	0.087	1	FB	Ddx18	p_val_adj>=0.01
S100a9	0.870342602	0.416371044	0.153	0.152	1	FB	S100a9	p_val_adj>=0.01
Mia2	0.700509025	0.415832452	0.171	0.217	1	FB	Mia2	p_val_adj>=0.01
Gde1	0.927555487	0.415551124	0.171	0.174	1	FB	Gde1	p_val_adj>=0.01
Dcaf10	0.60632377	0.415165194	0.171	0.152	1	FB	Dcaf10	p_val_adj>=0.01
Glrx5	0.395909485	0.414886367	0.18	0.13	1	FB	Glrx5	p_val_adj>=0.01
Fbxo45	0.173385571	0.41475823	0.108	0.043	1	FB	Fbxo45	p_val_adj>=0.01
Mmadhc	0.241930613	0.414721616	0.153	0.087	1	FB	Mmadhc	p_val_adj>=0.01
Tmem159	0.105277369	0.414326863	0.126	0.043	1	FB	Tmem159	p_val_adj>=0.01
Crk	0.893531524	0.414240582	0.297	0.348	1	FB	Crk	p_val_adj>=0.01
Rfk	0.413703141	0.413809112	0.243	0.348	1	FB	Rfk	p_val_adj>=0.01
Ctr9	0.355105157	0.413669283	0.207	0.152	1	FB	Ctr9	p_val_adj>=0.01
Psmd8	0.79919012	0.413511858	0.252	0.261	1	FB	Psmd8	p_val_adj>=0.01
Prdx3	0.188646044	0.41343684	0.108	0.043	1	FB	Prdx3	p_val_adj>=0.01
Fam149a	0.08132091	0.412991028	0.108	0.022	1	FB	Fam149a	p_val_adj>=0.01
Pitpnb	0.105277369	0.412434608	0.126	0.043	1	FB	Pitpnb	p_val_adj>=0.01
Etl4	0.079921364	0.41226298	0.108	0.022	1	FB	Etl4	p_val_adj>=0.01
Cd55	0.845752856	0.412242343	0.189	0.239	1	FB	Cd55	p_val_adj>=0.01
Mdfic	0.78838299	0.411747696	0.117	0.109	1	FB	Mdfic	p_val_adj>=0.01
Tssc4	0.285141275	0.411056093	0.117	0.065	1	FB	Tssc4	p_val_adj>=0.01
Stk4	0.380383058	0.410936714	0.108	0.065	1	FB	Stk4	p_val_adj>=0.01
Ube2g1	0.867230751	0.409940692	0.171	0.174	1	FB	Ube2g1	p_val_adj>=0.01
Htt	0.14340039	0.409615069	0.117	0.043	1	FB	Htt	p_val_adj>=0.01
Ssrp1	0.36818588	0.409577288	0.108	0.065	1	FB	Ssrp1	p_val_adj>=0.01
Gcnt2	0.127435711	0.409383889	0.126	0.043	1	FB	Gcnt2	p_val_adj>=0.01
D5Ertd579e	0.288264335	0.409121804	0.144	0.087	1	FB	D5Ertd579e	p_val_adj>=0.01
Odf2	0.920262919	0.408988288	0.108	0.109	1	FB	Odf2	p_val_adj>=0.01
Lama5	0.021085316	0.40875235	0.108	0	1	FB	Lama5	p_val_adj>=0.01
Bclaf1	0.984160226	0.407733156	0.36	0.435	1	FB	Bclaf1	p_val_adj>=0.01
Ikbkb	0.193445579	0.407414246	0.162	0.087	1	FB	Ikbkb	p_val_adj>=0.01
Smg1	0.981006141	0.407078889	0.288	0.326	1	FB	Smg1	p_val_adj>=0.01
1110032A03Rik	0.139309082	0.407052191	0.117	0.043	1	FB	1110032A03Rik	p_val_adj>=0.01
Rgmb	0.069416286	0.40616876	0.108	0.022	1	FB	Rgmb	p_val_adj>=0.01
Tia1	0.36700666	0.40592708	0.135	0.087	1	FB	Tia1	p_val_adj>=0.01
Mpdu1	0.069416286	0.405449671	0.108	0.022	1	FB	Mpdu1	p_val_adj>=0.01
Srsf10	0.356074474	0.405274295	0.243	0.37	1	FB	Srsf10	p_val_adj>=0.01
Ociad1	0.808619923	0.405133146	0.162	0.152	1	FB	Ociad1	p_val_adj>=0.01
Alkbh1	0.799134369	0.40511172	0.117	0.109	1	FB	Alkbh1	p_val_adj>=0.01
Lsm14a	0.501733715	0.404854545	0.225	0.196	1	FB	Lsm14a	p_val_adj>=0.01
Laptm4b	0.016003764	0.404651353	0.117	0	1	FB	Laptm4b	p_val_adj>=0.01
Etf1	0.891303935	0.403581403	0.432	0.522	1	FB	Etf1	p_val_adj>=0.01
Atp5md	0.452467824	0.403054782	0.441	0.391	1	FB	Atp5md	p_val_adj>=0.01
Man1a2	0.77976212	0.402984629	0.234	0.283	1	FB	Man1a2	p_val_adj>=0.01
Crebrf	0.388081794	0.402643697	0.216	0.174	1	FB	Crebrf	p_val_adj>=0.01
Mapk8	0.905037847	0.40225714	0.189	0.217	1	FB	Mapk8	p_val_adj>=0.01
Ncoa2	0.291814647	0.40202175	0.117	0.065	1	FB	Ncoa2	p_val_adj>=0.01
Zfta	0.841340161	0.401683779	0.153	0.152	1	FB	Zfta	p_val_adj>=0.01
Cfdp1	0.53997064	0.401520219	0.162	0.13	1	FB	Cfdp1	p_val_adj>=0.01
Dnajc19	0.692082423	0.401245372	0.189	0.174	1	FB	Dnajc19	p_val_adj>=0.01
Tcf3	0.942998381	0.401117704	0.108	0.109	1	FB	Tcf3	p_val_adj>=0.01
Hsp90ab1	0.025089154	0.401098446	0.901	0.891	1	FB	Hsp90ab1	p_val_adj>=0.01
Cnn2	0.477914359	0.400740386	0.216	0.174	1	FB	Cnn2	p_val_adj>=0.01
Il1rap	0.604533568	0.400496191	0.108	0.087	1	FB	Il1rap	p_val_adj>=0.01
Ubr3	0.345709506	0.400044621	0.135	0.087	1	FB	Ubr3	p_val_adj>=0.01
Entpd5	0.517572778	0.399900869	0.117	0.087	1	FB	Entpd5	p_val_adj>=0.01
Fbxo33	0.724813533	0.399573024	0.207	0.261	1	FB	Fbxo33	p_val_adj>=0.01
Steep1	0.24721652	0.398833785	0.153	0.087	1	FB	Steep1	p_val_adj>=0.01
Tnfaip3	0.390090911	0.398719809	0.261	0.391	1	FB	Tnfaip3	p_val_adj>=0.01
Srp68	0.376290023	0.398448287	0.108	0.065	1	FB	Srp68	p_val_adj>=0.01
Rnf187	0.294352555	0.39817693	0.144	0.087	1	FB	Rnf187	p_val_adj>=0.01
Srp54c	0.661318861	0.398162944	0.27	0.261	1	FB	Srp54c	p_val_adj>=0.01
Ip6k1	0.964987335	0.3980998	0.144	0.152	1	FB	Ip6k1	p_val_adj>=0.01
Commd2	0.352719356	0.397822626	0.135	0.087	1	FB	Commd2	p_val_adj>=0.01
Ift46	0.139309082	0.397807318	0.117	0.043	1	FB	Ift46	p_val_adj>=0.01
Atp5k	0.483538212	0.397802945	0.342	0.326	1	FB	Atp5k	p_val_adj>=0.01
Abi2	0.882065242	0.3974009	0.153	0.174	1	FB	Abi2	p_val_adj>=0.01
Mgst3	0.07321447	0.397126192	0.108	0.022	1	FB	Mgst3	p_val_adj>=0.01
Nap1l4	0.565389788	0.394984166	0.18	0.152	1	FB	Nap1l4	p_val_adj>=0.01
Gls	0.698357945	0.394556378	0.55	0.63	1	FB	Gls	p_val_adj>=0.01
Saraf	0.838574369	0.394038247	0.342	0.37	1	FB	Saraf	p_val_adj>=0.01
Sdcbp	0.904934672	0.393334388	0.514	0.63	1	FB	Sdcbp	p_val_adj>=0.01
Wsb2	0.449390863	0.393279486	0.126	0.087	1	FB	Wsb2	p_val_adj>=0.01
Clpx	0.36700666	0.393278382	0.135	0.087	1	FB	Clpx	p_val_adj>=0.01
Keap1	0.356235168	0.393156619	0.108	0.065	1	FB	Keap1	p_val_adj>=0.01
Armcx4	0.204874913	0.393092087	0.108	0.043	1	FB	Armcx4	p_val_adj>=0.01
Timm13	0.926970332	0.392656523	0.225	0.239	1	FB	Timm13	p_val_adj>=0.01
Dbp	0.183452871	0.392487585	0.108	0.043	1	FB	Dbp	p_val_adj>=0.01
Abcc5	0.773785246	0.391840123	0.162	0.196	1	FB	Abcc5	p_val_adj>=0.01
Rab11b	0.797074309	0.391108972	0.243	0.304	1	FB	Rab11b	p_val_adj>=0.01
Pfdn1	0.409303932	0.390498758	0.18	0.13	1	FB	Pfdn1	p_val_adj>=0.01
Ppp1r37	0.129280241	0.390146099	0.126	0.043	1	FB	Ppp1r37	p_val_adj>=0.01
Bsdc1	0.709635105	0.390017935	0.153	0.196	1	FB	Bsdc1	p_val_adj>=0.01
Mphosph8	0.81904879	0.389899912	0.162	0.196	1	FB	Mphosph8	p_val_adj>=0.01
Paip1	0.374283686	0.389490468	0.135	0.087	1	FB	Paip1	p_val_adj>=0.01
Zfand3	0.684894347	0.389227769	0.144	0.13	1	FB	Zfand3	p_val_adj>=0.01
Nectin3	0.737249577	0.389024384	0.144	0.13	1	FB	Nectin3	p_val_adj>=0.01
Setd3	0.53571045	0.388982566	0.144	0.109	1	FB	Setd3	p_val_adj>=0.01
Mpc1	0.903971742	0.388765303	0.324	0.391	1	FB	Mpc1	p_val_adj>=0.01
Tmem50b	0.258590574	0.388494683	0.126	0.065	1	FB	Tmem50b	p_val_adj>=0.01
Ranbp9	0.240113558	0.388278339	0.18	0.109	1	FB	Ranbp9	p_val_adj>=0.01
Asf1a	0.682105325	0.388094805	0.081	0.109	1	FB	Asf1a	p_val_adj>=0.01
Sdc1	0.761684452	0.387693723	0.117	0.109	1	FB	Sdc1	p_val_adj>=0.01
Zfp318	0.364174867	0.387409143	0.108	0.065	1	FB	Zfp318	p_val_adj>=0.01
Rack1	0.216691122	0.387399045	0.82	0.848	1	FB	Rack1	p_val_adj>=0.01
Pbxip1	0.610763594	0.387312886	0.216	0.196	1	FB	Pbxip1	p_val_adj>=0.01
Kif1b	0.250330176	0.386981094	0.369	0.283	1	FB	Kif1b	p_val_adj>=0.01
Rgl1	0.555710233	0.386885223	0.135	0.109	1	FB	Rgl1	p_val_adj>=0.01
Arrdc3	0.095907424	0.386667784	0.243	0.13	1	FB	Arrdc3	p_val_adj>=0.01
Homer1	0.926172637	0.386545802	0.135	0.152	1	FB	Homer1	p_val_adj>=0.01
Wdr6	0.178366372	0.38632361	0.108	0.043	1	FB	Wdr6	p_val_adj>=0.01
Bach1	0.630644185	0.385962271	0.306	0.413	1	FB	Bach1	p_val_adj>=0.01
Txndc12	0.048418242	0.385408984	0.126	0.022	1	FB	Txndc12	p_val_adj>=0.01
Tcea3	0.381649282	0.385063327	0.135	0.087	1	FB	Tcea3	p_val_adj>=0.01
Maea	0.393085634	0.384969318	0.126	0.087	1	FB	Maea	p_val_adj>=0.01
Atp5b	0.496975234	0.384379326	0.396	0.587	1	FB	Atp5b	p_val_adj>=0.01
Flii	0.718054912	0.38434808	0.144	0.13	1	FB	Flii	p_val_adj>=0.01
Slc25a3	0.690007463	0.384086625	0.55	0.652	1	FB	Slc25a3	p_val_adj>=0.01
Arhgdia	0.982134813	0.383666052	0.342	0.413	1	FB	Arhgdia	p_val_adj>=0.01
Phrf1	0.64614499	0.383350098	0.108	0.087	1	FB	Phrf1	p_val_adj>=0.01
Mrpl48	0.964361145	0.383091975	0.162	0.174	1	FB	Mrpl48	p_val_adj>=0.01
Dag1	0.308244923	0.382810707	0.261	0.413	1	FB	Dag1	p_val_adj>=0.01
Mrpl28	0.183452871	0.382807539	0.108	0.043	1	FB	Mrpl28	p_val_adj>=0.01
Notch2	0.677291411	0.382803755	0.18	0.239	1	FB	Notch2	p_val_adj>=0.01
Trak2	0.31726063	0.382798706	0.117	0.196	1	FB	Trak2	p_val_adj>=0.01
Zmat2	0.80300922	0.382713987	0.153	0.152	1	FB	Zmat2	p_val_adj>=0.01
Atp5o	0.724837674	0.382281215	0.243	0.304	1	FB	Atp5o	p_val_adj>=0.01
Mylk	0.693298861	0.382044452	0.225	0.217	1	FB	Mylk	p_val_adj>=0.01
Washc4	0.264666926	0.381965975	0.126	0.065	1	FB	Washc4	p_val_adj>=0.01
Pak2	0.880984509	0.381791244	0.315	0.37	1	FB	Pak2	p_val_adj>=0.01
Ube2h	0.88165218	0.381561339	0.387	0.478	1	FB	Ube2h	p_val_adj>=0.01
Sdha	0.7648188	0.381548714	0.162	0.196	1	FB	Sdha	p_val_adj>=0.01
Fis1	0.977691737	0.381522234	0.243	0.261	1	FB	Fis1	p_val_adj>=0.01
Ube2o	0.732434977	0.381441837	0.144	0.13	1	FB	Ube2o	p_val_adj>=0.01
Spred1	0.949348727	0.381427841	0.216	0.239	1	FB	Spred1	p_val_adj>=0.01
Rpn1	0.729937217	0.381377957	0.297	0.304	1	FB	Rpn1	p_val_adj>=0.01
Orai1	0.392825379	0.381302635	0.108	0.065	1	FB	Orai1	p_val_adj>=0.01
Pag1	0.380383058	0.381179652	0.108	0.065	1	FB	Pag1	p_val_adj>=0.01
Smim15	0.667981145	0.381150565	0.126	0.109	1	FB	Smim15	p_val_adj>=0.01
Kcmf1	0.665715973	0.38062984	0.288	0.37	1	FB	Kcmf1	p_val_adj>=0.01
Ahdc1	0.265214284	0.37977453	0.18	0.109	1	FB	Ahdc1	p_val_adj>=0.01
Uba1	0.390396103	0.379377827	0.27	0.217	1	FB	Uba1	p_val_adj>=0.01
Trpc4ap	0.589432075	0.379192493	0.18	0.152	1	FB	Trpc4ap	p_val_adj>=0.01
Khsrp	0.556384697	0.378995407	0.162	0.13	1	FB	Khsrp	p_val_adj>=0.01
Tlk2	0.82132925	0.378993466	0.171	0.174	1	FB	Tlk2	p_val_adj>=0.01
Cdc37	0.887395875	0.378845798	0.171	0.196	1	FB	Cdc37	p_val_adj>=0.01
Dennd4a	0.577475743	0.378745044	0.144	0.196	1	FB	Dennd4a	p_val_adj>=0.01
Nbr1	0.789453782	0.378740912	0.18	0.217	1	FB	Nbr1	p_val_adj>=0.01
Oip5os1	0.373078536	0.378662023	0.225	0.174	1	FB	Oip5os1	p_val_adj>=0.01
Snrpb2	0.364256975	0.378447593	0.234	0.174	1	FB	Snrpb2	p_val_adj>=0.01
Igfbp3	0.956062857	0.3781649	0.099	0.109	1	FB	Igfbp3	p_val_adj>=0.01
Mtus1	0.646441732	0.378153321	0.189	0.174	1	FB	Mtus1	p_val_adj>=0.01
Ncor1	0.651950062	0.376958217	0.315	0.391	1	FB	Ncor1	p_val_adj>=0.01
Ero1a	0.965481184	0.376889766	0.126	0.13	1	FB	Ero1a	p_val_adj>=0.01
Plcb3	0.19394684	0.376699092	0.108	0.043	1	FB	Plcb3	p_val_adj>=0.01
Rwdd4a	0.384503333	0.376648109	0.108	0.065	1	FB	Rwdd4a	p_val_adj>=0.01
Mcee	0.815535342	0.376299142	0.18	0.217	1	FB	Mcee	p_val_adj>=0.01
Rabl6	0.116795224	0.376289061	0.126	0.043	1	FB	Rabl6	p_val_adj>=0.01
Gpcpd1	0.453579321	0.376054915	0.126	0.087	1	FB	Gpcpd1	p_val_adj>=0.01
Nfe2l2	0.882585167	0.375981911	0.405	0.478	1	FB	Nfe2l2	p_val_adj>=0.01
Nab1	0.359899524	0.375961434	0.216	0.152	1	FB	Nab1	p_val_adj>=0.01
Pxdc1	0.950121532	0.375837388	0.162	0.174	1	FB	Pxdc1	p_val_adj>=0.01
Trp53inp2	0.179134367	0.375825202	0.189	0.109	1	FB	Trp53inp2	p_val_adj>=0.01
Mgrn1	0.205740142	0.375815251	0.135	0.065	1	FB	Mgrn1	p_val_adj>=0.01
Hcfc1	0.707374512	0.375685625	0.099	0.13	1	FB	Hcfc1	p_val_adj>=0.01
Aggf1	0.501924201	0.375495164	0.144	0.109	1	FB	Aggf1	p_val_adj>=0.01
Grsf1	0.772331826	0.375464217	0.117	0.109	1	FB	Grsf1	p_val_adj>=0.01
Maml1	0.196637882	0.375447646	0.108	0.043	1	FB	Maml1	p_val_adj>=0.01
Zc3h12a	0.467301056	0.375316907	0.117	0.174	1	FB	Zc3h12a	p_val_adj>=0.01
Pabpn1	0.584947797	0.375155803	0.162	0.217	1	FB	Pabpn1	p_val_adj>=0.01
Eftud2	0.991208304	0.374447377	0.099	0.109	1	FB	Eftud2	p_val_adj>=0.01
Ptpn9	0.070663952	0.374152472	0.108	0.022	1	FB	Ptpn9	p_val_adj>=0.01
Ssr1	0.663070267	0.373612912	0.297	0.304	1	FB	Ssr1	p_val_adj>=0.01
Ostc	0.86550563	0.373609401	0.261	0.304	1	FB	Ostc	p_val_adj>=0.01
Aak1	0.299338045	0.373296766	0.171	0.109	1	FB	Aak1	p_val_adj>=0.01
Uqcr10	0.998150732	0.372423748	0.315	0.348	1	FB	Uqcr10	p_val_adj>=0.01
Tnpo1	0.989069307	0.371970838	0.198	0.217	1	FB	Tnpo1	p_val_adj>=0.01
Cyb5r3	0.707377469	0.371791912	0.207	0.196	1	FB	Cyb5r3	p_val_adj>=0.01
Pdap1	0.206941331	0.371514208	0.216	0.13	1	FB	Pdap1	p_val_adj>=0.01
Cmpk1	0.458233767	0.370788169	0.171	0.13	1	FB	Cmpk1	p_val_adj>=0.01
Fbxo3	0.67013404	0.370739221	0.171	0.152	1	FB	Fbxo3	p_val_adj>=0.01
Rai1	0.352719356	0.370423377	0.135	0.087	1	FB	Rai1	p_val_adj>=0.01
Spns1	0.545717108	0.369842213	0.117	0.087	1	FB	Spns1	p_val_adj>=0.01
Ppp2r5e	0.529236037	0.368897157	0.135	0.109	1	FB	Ppp2r5e	p_val_adj>=0.01
Bok	0.587391609	0.368679904	0.135	0.109	1	FB	Bok	p_val_adj>=0.01
Senp6	0.550800815	0.368227689	0.36	0.348	1	FB	Senp6	p_val_adj>=0.01
Caprin1	0.788509724	0.368145209	0.315	0.326	1	FB	Caprin1	p_val_adj>=0.01
Avl9	0.275743707	0.367948995	0.18	0.109	1	FB	Avl9	p_val_adj>=0.01
Ddx10	0.319863525	0.367599403	0.171	0.109	1	FB	Ddx10	p_val_adj>=0.01
Cox5b	0.842804777	0.367024909	0.414	0.478	1	FB	Cox5b	p_val_adj>=0.01
Rnf181	0.093597728	0.366651563	0.135	0.043	1	FB	Rnf181	p_val_adj>=0.01
Mpc2	0.946654306	0.366491744	0.207	0.239	1	FB	Mpc2	p_val_adj>=0.01
Ndufaf8	0.095004992	0.366043207	0.135	0.043	1	FB	Ndufaf8	p_val_adj>=0.01
Tspan13	0.97362918	0.365679078	0.099	0.109	1	FB	Tspan13	p_val_adj>=0.01
Polr1f	0.648568505	0.365661616	0.171	0.152	1	FB	Polr1f	p_val_adj>=0.01
Glo1	0.056169651	0.365446209	0.153	0.043	1	FB	Glo1	p_val_adj>=0.01
Imp3	0.316280495	0.365327757	0.135	0.217	1	FB	Imp3	p_val_adj>=0.01
Creld2	0.428775069	0.36506658	0.126	0.087	1	FB	Creld2	p_val_adj>=0.01
Suclg2	0.252611598	0.364790871	0.126	0.065	1	FB	Suclg2	p_val_adj>=0.01
Zcchc14	0.924342143	0.36405808	0.27	0.304	1	FB	Zcchc14	p_val_adj>=0.01
Cmtm6	0.151349816	0.363930672	0.153	0.065	1	FB	Cmtm6	p_val_adj>=0.01
Sox9	0.896419146	0.363621734	0.153	0.174	1	FB	Sox9	p_val_adj>=0.01
Zmynd11	0.93183493	0.36346778	0.225	0.261	1	FB	Zmynd11	p_val_adj>=0.01
Cerk	0.648341842	0.363263555	0.117	0.152	1	FB	Cerk	p_val_adj>=0.01
Rp9	0.790408348	0.362512665	0.207	0.196	1	FB	Rp9	p_val_adj>=0.01
Phldb2	0.585681778	0.361089192	0.162	0.13	1	FB	Phldb2	p_val_adj>=0.01
Rtcb	0.526870097	0.360808388	0.117	0.087	1	FB	Rtcb	p_val_adj>=0.01
Bmt2	0.57825487	0.360794456	0.135	0.109	1	FB	Bmt2	p_val_adj>=0.01
Txnl4a	0.993519588	0.360749517	0.207	0.217	1	FB	Txnl4a	p_val_adj>=0.01
Atl2	0.873717008	0.360745959	0.171	0.196	1	FB	Atl2	p_val_adj>=0.01
Tnfaip8	0.869165553	0.360347654	0.18	0.174	1	FB	Tnfaip8	p_val_adj>=0.01
Pja2	0.860310885	0.360296745	0.207	0.217	1	FB	Pja2	p_val_adj>=0.01
Maco1	0.691145819	0.359970507	0.207	0.196	1	FB	Maco1	p_val_adj>=0.01
Gpx4	0.812215147	0.35995903	0.505	0.543	1	FB	Gpx4	p_val_adj>=0.01
Arhgap18	0.298592175	0.359897501	0.117	0.065	1	FB	Arhgap18	p_val_adj>=0.01
Srf	0.940080739	0.359803782	0.225	0.261	1	FB	Srf	p_val_adj>=0.01
Clock	0.683222769	0.359508736	0.225	0.283	1	FB	Clock	p_val_adj>=0.01
Gse1	0.196637882	0.35930782	0.108	0.043	1	FB	Gse1	p_val_adj>=0.01
Bdnf	0.323135387	0.35819196	0.117	0.065	1	FB	Bdnf	p_val_adj>=0.01
Hnrnpr	0.36870056	0.357884257	0.216	0.152	1	FB	Hnrnpr	p_val_adj>=0.01
Raf1	0.445915149	0.357817849	0.252	0.217	1	FB	Raf1	p_val_adj>=0.01
Sec23b	0.995453461	0.357714657	0.18	0.196	1	FB	Sec23b	p_val_adj>=0.01
Psmb6	0.7915769	0.35730958	0.297	0.304	1	FB	Psmb6	p_val_adj>=0.01
Abcc1	0.473024501	0.356588069	0.135	0.196	1	FB	Abcc1	p_val_adj>=0.01
Cplane1	0.850053846	0.356012408	0.09	0.109	1	FB	Cplane1	p_val_adj>=0.01
Golga7	0.613935323	0.355526698	0.18	0.152	1	FB	Golga7	p_val_adj>=0.01
C2cd2	0.65673013	0.355426733	0.108	0.087	1	FB	C2cd2	p_val_adj>=0.01
Oxct1	0.740587741	0.355405679	0.243	0.239	1	FB	Oxct1	p_val_adj>=0.01
Ptov1	0.772086136	0.355165216	0.27	0.283	1	FB	Ptov1	p_val_adj>=0.01
Khdrbs1	0.891273699	0.355090107	0.288	0.304	1	FB	Khdrbs1	p_val_adj>=0.01
Nfil3	0.736101452	0.35507939	0.207	0.196	1	FB	Nfil3	p_val_adj>=0.01
Hdac1	0.822050645	0.355075455	0.135	0.13	1	FB	Hdac1	p_val_adj>=0.01
Ywhaz	0.476159386	0.355018934	0.604	0.739	1	FB	Ywhaz	p_val_adj>=0.01
Mrps18a	0.938968821	0.354521015	0.126	0.13	1	FB	Mrps18a	p_val_adj>=0.01
Matr3	0.865719728	0.35420595	0.405	0.478	1	FB	Matr3	p_val_adj>=0.01
Odf2l	0.330382723	0.353899013	0.117	0.065	1	FB	Odf2l	p_val_adj>=0.01
Sh3gl1	0.305474	0.352940095	0.117	0.065	1	FB	Sh3gl1	p_val_adj>=0.01
Birc6	0.764553291	0.35260894	0.261	0.326	1	FB	Birc6	p_val_adj>=0.01
Kras	0.864006496	0.35227581	0.252	0.261	1	FB	Kras	p_val_adj>=0.01
Epn1	0.96191635	0.351810092	0.099	0.109	1	FB	Epn1	p_val_adj>=0.01
2210416O15Rik	0.305474	0.351480191	0.117	0.065	1	FB	2210416O15Rik	p_val_adj>=0.01
Fam174a	0.66738461	0.351205457	0.108	0.087	1	FB	Fam174a	p_val_adj>=0.01
Tob1	0.827808008	0.350882723	0.315	0.391	1	FB	Tob1	p_val_adj>=0.01
1500009L16Rik	0.677919453	0.350612986	0.126	0.109	1	FB	1500009L16Rik	p_val_adj>=0.01
Cbx1	0.730285697	0.350093652	0.189	0.174	1	FB	Cbx1	p_val_adj>=0.01
Tpm4	0.785743463	0.349588079	0.505	0.63	1	FB	Tpm4	p_val_adj>=0.01
Pdcd10	0.628049334	0.349446862	0.207	0.283	1	FB	Pdcd10	p_val_adj>=0.01
Gadd45a	0.489551419	0.349208581	0.144	0.109	1	FB	Gadd45a	p_val_adj>=0.01
Slc25a51	0.857689907	0.349083101	0.207	0.239	1	FB	Slc25a51	p_val_adj>=0.01
Trim33	0.604533568	0.348907212	0.108	0.087	1	FB	Trim33	p_val_adj>=0.01
Jkamp	0.186036063	0.348673463	0.108	0.043	1	FB	Jkamp	p_val_adj>=0.01
Purb	0.650285915	0.347792905	0.477	0.522	1	FB	Purb	p_val_adj>=0.01
Zzz3	0.748386507	0.34728139	0.18	0.174	1	FB	Zzz3	p_val_adj>=0.01
Yipf5	0.843328835	0.346439398	0.207	0.217	1	FB	Yipf5	p_val_adj>=0.01
Cdk8	0.97386082	0.3458718	0.162	0.174	1	FB	Cdk8	p_val_adj>=0.01
Foxn2	0.984990639	0.345792575	0.144	0.152	1	FB	Foxn2	p_val_adj>=0.01
Mtss2	0.315992493	0.345618988	0.117	0.065	1	FB	Mtss2	p_val_adj>=0.01
Sike1	0.154031522	0.345410959	0.117	0.043	1	FB	Sike1	p_val_adj>=0.01
Npepps	0.701130551	0.345000269	0.225	0.217	1	FB	Npepps	p_val_adj>=0.01
Mef2a	0.788152273	0.344974889	0.342	0.413	1	FB	Mef2a	p_val_adj>=0.01
Cpsf7	0.601220583	0.344854055	0.135	0.109	1	FB	Cpsf7	p_val_adj>=0.01
Galnt1	0.597549665	0.344609426	0.18	0.152	1	FB	Galnt1	p_val_adj>=0.01
Numa1	0.456582705	0.344543907	0.153	0.109	1	FB	Numa1	p_val_adj>=0.01
Acaa1a	0.609298964	0.34348051	0.153	0.13	1	FB	Acaa1a	p_val_adj>=0.01
Camsap2	0.605717687	0.343455518	0.18	0.152	1	FB	Camsap2	p_val_adj>=0.01
Macir	0.441077854	0.342708652	0.126	0.087	1	FB	Macir	p_val_adj>=0.01
Aopep	0.198344947	0.342562533	0.135	0.065	1	FB	Aopep	p_val_adj>=0.01
Calr	0.706924476	0.342481109	0.595	0.717	1	FB	Calr	p_val_adj>=0.01
Zbtb7a	0.980244091	0.342473239	0.342	0.391	1	FB	Zbtb7a	p_val_adj>=0.01
Xpot	0.79375378	0.341617335	0.117	0.109	1	FB	Xpot	p_val_adj>=0.01
Khdc4	0.746517499	0.34161106	0.18	0.217	1	FB	Khdc4	p_val_adj>=0.01
Tank	0.682105325	0.341592757	0.081	0.109	1	FB	Tank	p_val_adj>=0.01
Klf10	0.971962211	0.341478412	0.135	0.152	1	FB	Klf10	p_val_adj>=0.01
C9orf72	0.950211734	0.341205436	0.099	0.109	1	FB	C9orf72	p_val_adj>=0.01
Sf3b2	0.975963109	0.340990145	0.315	0.348	1	FB	Sf3b2	p_val_adj>=0.01
Aftph	0.535905318	0.340976477	0.162	0.13	1	FB	Aftph	p_val_adj>=0.01
Per3	0.380383058	0.340973218	0.108	0.065	1	FB	Per3	p_val_adj>=0.01
Zkscan3	0.37222428	0.340405351	0.108	0.065	1	FB	Zkscan3	p_val_adj>=0.01
Styx-ps	0.308954055	0.339428579	0.117	0.065	1	FB	Styx-ps	p_val_adj>=0.01
Ctsh	0.911614934	0.339343326	0.207	0.217	1	FB	Ctsh	p_val_adj>=0.01
Naa35	0.501924201	0.339263096	0.144	0.109	1	FB	Naa35	p_val_adj>=0.01
Tmem259	0.291297751	0.339180209	0.144	0.087	1	FB	Tmem259	p_val_adj>=0.01
Ndufb3	0.906210146	0.338854078	0.198	0.217	1	FB	Ndufb3	p_val_adj>=0.01
Chd3	0.26970556	0.338753625	0.243	0.174	1	FB	Chd3	p_val_adj>=0.01
Ppp1r12b	0.175862822	0.338538249	0.108	0.043	1	FB	Ppp1r12b	p_val_adj>=0.01
Cuedc2	0.622534252	0.337472906	0.153	0.13	1	FB	Cuedc2	p_val_adj>=0.01
Mrpl54	0.347574665	0.337341371	0.171	0.109	1	FB	Mrpl54	p_val_adj>=0.01
Ctsd	0.749557883	0.337320012	0.505	0.609	1	FB	Ctsd	p_val_adj>=0.01
Ndufab1	0.405388486	0.337272666	0.207	0.304	1	FB	Ndufab1	p_val_adj>=0.01
Fam98b	0.19394684	0.337183326	0.108	0.043	1	FB	Fam98b	p_val_adj>=0.01
Cfl1	0.641942161	0.33702012	0.559	0.63	1	FB	Cfl1	p_val_adj>=0.01
Gpx7	0.959989459	0.337001168	0.144	0.152	1	FB	Gpx7	p_val_adj>=0.01
Adrm1	0.296479217	0.336488497	0.171	0.109	1	FB	Adrm1	p_val_adj>=0.01
Capza2	0.438861651	0.33642626	0.288	0.413	1	FB	Capza2	p_val_adj>=0.01
Hspd1	0.887727187	0.336313749	0.36	0.435	1	FB	Hspd1	p_val_adj>=0.01
Tubb4b	0.341630924	0.336183763	0.279	0.391	1	FB	Tubb4b	p_val_adj>=0.01
Pcyt1a	0.698358292	0.336094689	0.225	0.283	1	FB	Pcyt1a	p_val_adj>=0.01
Mapk1ip1l	0.977208317	0.33602387	0.288	0.326	1	FB	Mapk1ip1l	p_val_adj>=0.01
Hilpda	0.789251832	0.336005489	0.126	0.152	1	FB	Hilpda	p_val_adj>=0.01
Armcx1	0.069416286	0.335817184	0.108	0.022	1	FB	Armcx1	p_val_adj>=0.01
Sbno1	0.738274871	0.335703394	0.252	0.304	1	FB	Sbno1	p_val_adj>=0.01
Ppp1cb	0.767764421	0.335586946	0.423	0.478	1	FB	Ppp1cb	p_val_adj>=0.01
Osbp	0.68791412	0.335390087	0.126	0.109	1	FB	Osbp	p_val_adj>=0.01
ND4	0.186330943	0.335082449	0.892	0.935	1	FB	ND4	p_val_adj>=0.01
Trp53	0.667035898	0.334976302	0.171	0.217	1	FB	Trp53	p_val_adj>=0.01
Cdc5l	0.746981262	0.334776996	0.162	0.196	1	FB	Cdc5l	p_val_adj>=0.01
Rev3l	0.788751178	0.33406752	0.144	0.174	1	FB	Rev3l	p_val_adj>=0.01
Blmh	0.670862973	0.333850865	0.144	0.13	1	FB	Blmh	p_val_adj>=0.01
Rcbtb2	0.799134369	0.3335513	0.117	0.109	1	FB	Rcbtb2	p_val_adj>=0.01
Ago3	0.466280592	0.33298303	0.099	0.152	1	FB	Ago3	p_val_adj>=0.01
Creb1	0.961773415	0.332060045	0.135	0.152	1	FB	Creb1	p_val_adj>=0.01
Nrbp1	0.915102768	0.332031154	0.144	0.152	1	FB	Nrbp1	p_val_adj>=0.01
Ldha	0.984003625	0.331904081	0.36	0.391	1	FB	Ldha	p_val_adj>=0.01
Zfp644	0.858069307	0.331827616	0.243	0.283	1	FB	Zfp644	p_val_adj>=0.01
Rbm12	0.407647702	0.331595808	0.108	0.065	1	FB	Rbm12	p_val_adj>=0.01
Maged2	0.743683628	0.331591491	0.162	0.152	1	FB	Maged2	p_val_adj>=0.01
Ndufb6	0.473525809	0.331094492	0.288	0.239	1	FB	Ndufb6	p_val_adj>=0.01
Xbp1	0.906927289	0.330534452	0.369	0.413	1	FB	Xbp1	p_val_adj>=0.01
Klhl7	0.667981145	0.330431432	0.126	0.109	1	FB	Klhl7	p_val_adj>=0.01
Dhx9	0.861645997	0.330421272	0.261	0.304	1	FB	Dhx9	p_val_adj>=0.01
COX2	0.070132088	0.330397041	0.937	0.913	1	FB	COX2	p_val_adj>=0.01
Mmd	0.659358573	0.330269055	0.081	0.109	1	FB	Mmd	p_val_adj>=0.01
Pla2g4a	0.986420141	0.330140593	0.117	0.13	1	FB	Pla2g4a	p_val_adj>=0.01
Slc39a10	0.445223298	0.329857717	0.126	0.087	1	FB	Slc39a10	p_val_adj>=0.01
Ube2l3	0.2583732	0.328756169	0.126	0.217	1	FB	Ube2l3	p_val_adj>=0.01
Txndc9	0.651428778	0.328752675	0.108	0.087	1	FB	Txndc9	p_val_adj>=0.01
Hmgn1	0.782446866	0.32843275	0.468	0.522	1	FB	Hmgn1	p_val_adj>=0.01
Eif6	0.332909332	0.328402617	0.171	0.261	1	FB	Eif6	p_val_adj>=0.01
Eif3g	0.22128935	0.328377748	0.081	0.152	1	FB	Eif3g	p_val_adj>=0.01
Ccny	0.420685273	0.328050447	0.126	0.087	1	FB	Ccny	p_val_adj>=0.01
Eif4g3	0.288294412	0.327999459	0.351	0.283	1	FB	Eif4g3	p_val_adj>=0.01
2310022B05Rik	0.932217678	0.327978743	0.171	0.174	1	FB	2310022B05Rik	p_val_adj>=0.01
Hook3	0.771807407	0.32784156	0.243	0.239	1	FB	Hook3	p_val_adj>=0.01
Maf1	0.123808137	0.327671145	0.126	0.043	1	FB	Maf1	p_val_adj>=0.01
Nus1	0.53625193	0.327633821	0.117	0.087	1	FB	Nus1	p_val_adj>=0.01
Phtf1	0.086978574	0.327345235	0.144	0.043	1	FB	Phtf1	p_val_adj>=0.01
Abhd2	0.182545297	0.327004854	0.189	0.326	1	FB	Abhd2	p_val_adj>=0.01
Trip4	0.531550521	0.32695691	0.117	0.087	1	FB	Trip4	p_val_adj>=0.01
Pds5a	0.50697492	0.326674635	0.216	0.283	1	FB	Pds5a	p_val_adj>=0.01
Eif1b	0.732241213	0.326588492	0.216	0.283	1	FB	Eif1b	p_val_adj>=0.01
Kansl2	0.060611204	0.32605344	0.117	0.022	1	FB	Kansl2	p_val_adj>=0.01
Klhdc2	0.653103435	0.326038462	0.18	0.239	1	FB	Klhdc2	p_val_adj>=0.01
Fbln5	0.886788568	0.325999312	0.27	0.283	1	FB	Fbln5	p_val_adj>=0.01
Zfp36l2	0.67048147	0.325646039	0.414	0.522	1	FB	Zfp36l2	p_val_adj>=0.01
Rnf139	0.424718916	0.32528388	0.126	0.087	1	FB	Rnf139	p_val_adj>=0.01
Lrp6	0.089991092	0.324509706	0.216	0.391	1	FB	Lrp6	p_val_adj>=0.01
Cox4i1	0.436807883	0.324492471	0.721	0.913	1	FB	Cox4i1	p_val_adj>=0.01
Smc3	0.913835348	0.324315686	0.189	0.217	1	FB	Smc3	p_val_adj>=0.01
Rsbn1l	0.951590859	0.324119832	0.135	0.152	1	FB	Rsbn1l	p_val_adj>=0.01
Susd6	0.845100403	0.324119526	0.207	0.239	1	FB	Susd6	p_val_adj>=0.01
Ubald1	0.820749804	0.324074886	0.117	0.109	1	FB	Ubald1	p_val_adj>=0.01
Usp34	0.641500761	0.323825889	0.333	0.457	1	FB	Usp34	p_val_adj>=0.01
Serbp1	0.786641508	0.323514597	0.523	0.63	1	FB	Serbp1	p_val_adj>=0.01
Sfxn3	0.531550521	0.323465836	0.117	0.087	1	FB	Sfxn3	p_val_adj>=0.01
Ankrd50	0.077173074	0.32339357	0.144	0.043	1	FB	Ankrd50	p_val_adj>=0.01
Zzef1	0.960174715	0.32322545	0.126	0.13	1	FB	Zzef1	p_val_adj>=0.01
Cdkn1b	0.196472152	0.322939471	0.252	0.152	1	FB	Cdkn1b	p_val_adj>=0.01
Ppa1	0.92594141	0.322862538	0.108	0.109	1	FB	Ppa1	p_val_adj>=0.01
G3bp2	0.807492259	0.322692585	0.198	0.239	1	FB	G3bp2	p_val_adj>=0.01
Idh3a	0.92594141	0.32196862	0.108	0.109	1	FB	Idh3a	p_val_adj>=0.01
Zbtb1	0.519007794	0.321184665	0.171	0.13	1	FB	Zbtb1	p_val_adj>=0.01
Mrps21	0.846803709	0.320717489	0.234	0.283	1	FB	Mrps21	p_val_adj>=0.01
Zfp260	0.396644934	0.320642745	0.135	0.087	1	FB	Zfp260	p_val_adj>=0.01
Ensa	0.855817038	0.320282167	0.153	0.152	1	FB	Ensa	p_val_adj>=0.01
Mfap4	0.895473322	0.320275456	0.577	0.674	1	FB	Mfap4	p_val_adj>=0.01
Tiprl	0.500024566	0.320137499	0.162	0.13	1	FB	Tiprl	p_val_adj>=0.01
Fryl	0.815721989	0.32006173	0.198	0.196	1	FB	Fryl	p_val_adj>=0.01
Ndrg4	0.246729641	0.319724813	0.126	0.065	1	FB	Ndrg4	p_val_adj>=0.01
Pde5a	0.746417345	0.319060437	0.144	0.174	1	FB	Pde5a	p_val_adj>=0.01
Virma	0.82641817	0.319022392	0.09	0.109	1	FB	Virma	p_val_adj>=0.01
Piezo1	0.97386082	0.318694073	0.162	0.174	1	FB	Piezo1	p_val_adj>=0.01
Tasor2	0.920262919	0.318593741	0.108	0.109	1	FB	Tasor2	p_val_adj>=0.01
Gkap1	0.858896776	0.318503967	0.117	0.109	1	FB	Gkap1	p_val_adj>=0.01
Rchy1	0.527821179	0.317970595	0.135	0.196	1	FB	Rchy1	p_val_adj>=0.01
Snrpd2	0.809976802	0.317940508	0.297	0.304	1	FB	Snrpd2	p_val_adj>=0.01
Blzf1	0.699358427	0.317725793	0.081	0.109	1	FB	Blzf1	p_val_adj>=0.01
Efemp2	0.7345418	0.317499912	0.162	0.152	1	FB	Efemp2	p_val_adj>=0.01
Ccdc186	0.71407508	0.317271122	0.171	0.152	1	FB	Ccdc186	p_val_adj>=0.01
Irak1	0.817333134	0.31697511	0.153	0.152	1	FB	Irak1	p_val_adj>=0.01
Plekha3	0.74052635	0.316954376	0.117	0.109	1	FB	Plekha3	p_val_adj>=0.01
Crebzf	0.462025422	0.316871911	0.126	0.087	1	FB	Crebzf	p_val_adj>=0.01
Ykt6	0.826916732	0.316670024	0.153	0.152	1	FB	Ykt6	p_val_adj>=0.01
Secisbp2l	0.751428379	0.316553988	0.162	0.196	1	FB	Secisbp2l	p_val_adj>=0.01
Dazap1	0.889777432	0.31617805	0.153	0.152	1	FB	Dazap1	p_val_adj>=0.01
Cav2	0.38329798	0.316143015	0.198	0.152	1	FB	Cav2	p_val_adj>=0.01
Fem1c	0.43285366	0.316109481	0.099	0.152	1	FB	Fem1c	p_val_adj>=0.01
Ddhd1	0.682909837	0.315959685	0.126	0.109	1	FB	Ddhd1	p_val_adj>=0.01
Ptms	0.988864315	0.315821985	0.559	0.696	1	FB	Ptms	p_val_adj>=0.01
Kif1c	0.280628864	0.315730147	0.153	0.087	1	FB	Kif1c	p_val_adj>=0.01
Camk2d	0.361147963	0.315642333	0.288	0.413	1	FB	Camk2d	p_val_adj>=0.01
Siah1a	0.191282931	0.315310041	0.108	0.043	1	FB	Siah1a	p_val_adj>=0.01
Cacybp	0.961477503	0.315054508	0.243	0.261	1	FB	Cacybp	p_val_adj>=0.01
Chpt1	0.366271725	0.314535236	0.198	0.304	1	FB	Chpt1	p_val_adj>=0.01
Rif1	0.629382397	0.314449267	0.162	0.217	1	FB	Rif1	p_val_adj>=0.01
Unc93b1	0.646144063	0.314187984	0.108	0.087	1	FB	Unc93b1	p_val_adj>=0.01
Lamtor4	0.65900622	0.313259405	0.198	0.174	1	FB	Lamtor4	p_val_adj>=0.01
Katnip	0.665016823	0.312253141	0.081	0.109	1	FB	Katnip	p_val_adj>=0.01
Sugt1	0.386542844	0.311952105	0.153	0.109	1	FB	Sugt1	p_val_adj>=0.01
Iqsec1	0.506084935	0.311709125	0.144	0.109	1	FB	Iqsec1	p_val_adj>=0.01
Brd4	0.584805758	0.311585238	0.324	0.457	1	FB	Brd4	p_val_adj>=0.01
Atp5c1	0.517266626	0.311572612	0.27	0.37	1	FB	Atp5c1	p_val_adj>=0.01
Tmed2	0.668496538	0.311292235	0.432	0.565	1	FB	Tmed2	p_val_adj>=0.01
Phip	0.4135236	0.311248745	0.342	0.304	1	FB	Phip	p_val_adj>=0.01
Ywhah	0.983357783	0.310865606	0.315	0.348	1	FB	Ywhah	p_val_adj>=0.01
Kpna3	0.475326585	0.310851014	0.117	0.174	1	FB	Kpna3	p_val_adj>=0.01
Rufy3	0.515614811	0.310779249	0.09	0.13	1	FB	Rufy3	p_val_adj>=0.01
Vamp3	0.954866525	0.310412507	0.162	0.174	1	FB	Vamp3	p_val_adj>=0.01
Cxxc5	0.457792015	0.310260298	0.126	0.087	1	FB	Cxxc5	p_val_adj>=0.01
Mdm4	0.470557431	0.310065929	0.126	0.087	1	FB	Mdm4	p_val_adj>=0.01
Fam3a	0.64614499	0.309938384	0.108	0.087	1	FB	Fam3a	p_val_adj>=0.01
Ccdc6	0.950211734	0.309557582	0.099	0.109	1	FB	Ccdc6	p_val_adj>=0.01
Inppl1	0.37222428	0.309310847	0.108	0.065	1	FB	Inppl1	p_val_adj>=0.01
Tmem263	0.648341842	0.309307928	0.117	0.152	1	FB	Tmem263	p_val_adj>=0.01
Nek7	0.514964051	0.309006919	0.234	0.196	1	FB	Nek7	p_val_adj>=0.01
Eef2	0.353316784	0.30882021	0.721	0.717	1	FB	Eef2	p_val_adj>=0.01
Fnta	0.522210802	0.307883464	0.117	0.087	1	FB	Fnta	p_val_adj>=0.01
Cnih1	0.97386082	0.307832407	0.162	0.174	1	FB	Cnih1	p_val_adj>=0.01
Lipa	0.296428368	0.307406142	0.144	0.239	1	FB	Lipa	p_val_adj>=0.01
Anapc1	0.582814886	0.307338352	0.135	0.109	1	FB	Anapc1	p_val_adj>=0.01
Usp48	0.436047543	0.307090019	0.108	0.065	1	FB	Usp48	p_val_adj>=0.01
Sbf2	0.643561602	0.306673948	0.135	0.109	1	FB	Sbf2	p_val_adj>=0.01
Braf	0.524485821	0.306634188	0.153	0.217	1	FB	Braf	p_val_adj>=0.01
Lmtk2	0.218527586	0.306378589	0.081	0.152	1	FB	Lmtk2	p_val_adj>=0.01
Clptm1	0.364174867	0.306325461	0.108	0.065	1	FB	Clptm1	p_val_adj>=0.01
Med31	0.928618001	0.306232386	0.171	0.196	1	FB	Med31	p_val_adj>=0.01
Arid1b	0.764380695	0.306077332	0.243	0.283	1	FB	Arid1b	p_val_adj>=0.01
Pgd	0.308072725	0.305973257	0.117	0.196	1	FB	Pgd	p_val_adj>=0.01
Mt2	0.257078786	0.305929517	0.432	0.652	1	FB	Mt2	p_val_adj>=0.01
Dcaf8	0.507304214	0.305176849	0.171	0.13	1	FB	Dcaf8	p_val_adj>=0.01
Cnn3	0.85924695	0.304948856	0.36	0.413	1	FB	Cnn3	p_val_adj>=0.01
Relch	0.703008411	0.304886481	0.126	0.109	1	FB	Relch	p_val_adj>=0.01
Rbm39	0.356876513	0.304612736	0.649	0.761	1	FB	Rbm39	p_val_adj>=0.01
Zfp664	0.832753843	0.304588045	0.162	0.196	1	FB	Zfp664	p_val_adj>=0.01
Adamts10	0.98469749	0.304351402	0.198	0.217	1	FB	Adamts10	p_val_adj>=0.01
Marchf7	0.345557634	0.304069447	0.369	0.326	1	FB	Marchf7	p_val_adj>=0.01
Crim1	0.530602714	0.303843026	0.189	0.152	1	FB	Crim1	p_val_adj>=0.01
Ergic3	0.64963703	0.303630295	0.225	0.283	1	FB	Ergic3	p_val_adj>=0.01
Emc8	0.569185518	0.303479527	0.135	0.109	1	FB	Emc8	p_val_adj>=0.01
St3gal2	0.885670417	0.30347259	0.135	0.152	1	FB	St3gal2	p_val_adj>=0.01
Safb2	0.680473324	0.303200206	0.252	0.239	1	FB	Safb2	p_val_adj>=0.01
Pdia6	0.959333698	0.302852159	0.306	0.37	1	FB	Pdia6	p_val_adj>=0.01
Dlst	0.954384722	0.302831432	0.108	0.109	1	FB	Dlst	p_val_adj>=0.01
Rab6a	0.688548565	0.302759867	0.369	0.5	1	FB	Rab6a	p_val_adj>=0.01
Sgms2	0.834752268	0.302655948	0.126	0.152	1	FB	Sgms2	p_val_adj>=0.01
Bud31	0.486989799	0.302612415	0.153	0.217	1	FB	Bud31	p_val_adj>=0.01
Atxn1	0.858230186	0.302306665	0.153	0.174	1	FB	Atxn1	p_val_adj>=0.01
Smim30	0.897592451	0.302269945	0.108	0.109	1	FB	Smim30	p_val_adj>=0.01
Wdr82	0.465605375	0.302197131	0.171	0.13	1	FB	Wdr82	p_val_adj>=0.01
Pkn2	0.729126658	0.302015537	0.405	0.522	1	FB	Pkn2	p_val_adj>=0.01
S100a11	0.77923144	0.301531199	0.622	0.826	1	FB	S100a11	p_val_adj>=0.01
Mycbp	0.703008411	0.301272423	0.126	0.109	1	FB	Mycbp	p_val_adj>=0.01
Rnf103	0.55526442	0.301226065	0.117	0.087	1	FB	Rnf103	p_val_adj>=0.01
Idh2	0.722837472	0.301193395	0.144	0.13	1	FB	Idh2	p_val_adj>=0.01
Tmx1	0.760474606	0.301161777	0.171	0.217	1	FB	Tmx1	p_val_adj>=0.01
Smurf1	0.457792015	0.301082523	0.126	0.087	1	FB	Smurf1	p_val_adj>=0.01
Shroom3	0.392825379	0.300326759	0.108	0.065	1	FB	Shroom3	p_val_adj>=0.01
Ext1	0.828672632	0.300158814	0.198	0.196	1	FB	Ext1	p_val_adj>=0.01
Ranbp10	0.392825379	0.300056085	0.108	0.065	1	FB	Ranbp10	p_val_adj>=0.01
Capza1	0.630775258	0.299569042	0.198	0.174	1	FB	Capza1	p_val_adj>=0.01
Myo1e	0.8316099	0.299019163	0.108	0.13	1	FB	Myo1e	p_val_adj>=0.01
Uhmk1	0.814657647	0.298908788	0.09	0.109	1	FB	Uhmk1	p_val_adj>=0.01
Mex3b	0.235255186	0.29816903	0.126	0.065	1	FB	Mex3b	p_val_adj>=0.01
Tfrc	0.960081532	0.298138432	0.108	0.109	1	FB	Tfrc	p_val_adj>=0.01
Hmgn5	0.899520498	0.297810427	0.153	0.152	1	FB	Hmgn5	p_val_adj>=0.01
Tra2a	0.926995353	0.297690989	0.45	0.543	1	FB	Tra2a	p_val_adj>=0.01
Cox20	0.852606484	0.297581077	0.135	0.13	1	FB	Cox20	p_val_adj>=0.01
Polr2i	0.704736019	0.297115836	0.189	0.174	1	FB	Polr2i	p_val_adj>=0.01
S100a8	0.605862689	0.296960894	0.135	0.109	1	FB	S100a8	p_val_adj>=0.01
Ptpa	0.462025422	0.296777635	0.126	0.087	1	FB	Ptpa	p_val_adj>=0.01
Rpl29	0.830406271	0.296676976	0.703	0.804	1	FB	Rpl29	p_val_adj>=0.01
Plac8	0.820532865	0.296341278	0.09	0.109	1	FB	Plac8	p_val_adj>=0.01
Nup62	0.509245139	0.296304436	0.144	0.196	1	FB	Nup62	p_val_adj>=0.01
Ssh1	0.921360765	0.295993354	0.117	0.13	1	FB	Ssh1	p_val_adj>=0.01
Hprt	0.641037925	0.295882487	0.144	0.196	1	FB	Hprt	p_val_adj>=0.01
Mapk3	0.358615074	0.295672375	0.189	0.13	1	FB	Mapk3	p_val_adj>=0.01
Uqcrh	0.158806102	0.295573574	0.766	0.826	1	FB	Uqcrh	p_val_adj>=0.01
Pde4b	0.547184052	0.29554208	0.234	0.304	1	FB	Pde4b	p_val_adj>=0.01
Sys1	0.635485151	0.295259075	0.189	0.239	1	FB	Sys1	p_val_adj>=0.01
9530068E07Rik	0.811594016	0.294873686	0.36	0.391	1	FB	9530068E07Rik	p_val_adj>=0.01
Csnk2b	0.997623285	0.294792714	0.162	0.174	1	FB	Csnk2b	p_val_adj>=0.01
Ube2z	0.848730976	0.294626043	0.153	0.174	1	FB	Ube2z	p_val_adj>=0.01
Cops8	0.761684452	0.294589217	0.108	0.13	1	FB	Cops8	p_val_adj>=0.01
Eif4ebp1	0.553637219	0.294580665	0.108	0.152	1	FB	Eif4ebp1	p_val_adj>=0.01
Ubl5	0.935749547	0.29451129	0.342	0.413	1	FB	Ubl5	p_val_adj>=0.01
Ccdc157	0.777671772	0.294467363	0.108	0.13	1	FB	Ccdc157	p_val_adj>=0.01
Naxe	0.882065242	0.294227886	0.153	0.174	1	FB	Naxe	p_val_adj>=0.01
Ank3	0.050164908	0.294050921	0.126	0.022	1	FB	Ank3	p_val_adj>=0.01
Tmem59	0.819713766	0.29393241	0.477	0.587	1	FB	Tmem59	p_val_adj>=0.01
Rnf14	0.903525666	0.293795744	0.099	0.109	1	FB	Rnf14	p_val_adj>=0.01
Tmem243	0.965780381	0.293605546	0.108	0.109	1	FB	Tmem243	p_val_adj>=0.01
Snx2	0.522939745	0.293348389	0.171	0.13	1	FB	Snx2	p_val_adj>=0.01
Utp3	0.958246107	0.293336607	0.153	0.152	1	FB	Utp3	p_val_adj>=0.01
Hmg20b	0.855817038	0.293294646	0.153	0.152	1	FB	Hmg20b	p_val_adj>=0.01
Hoxb2	0.19935617	0.292966933	0.108	0.043	1	FB	Hoxb2	p_val_adj>=0.01
Irf2bpl	0.856021498	0.292821319	0.234	0.239	1	FB	Irf2bpl	p_val_adj>=0.01
Chmp2a	0.856606354	0.292433211	0.216	0.261	1	FB	Chmp2a	p_val_adj>=0.01
Noc2l	0.19935617	0.291886081	0.108	0.043	1	FB	Noc2l	p_val_adj>=0.01
Ankfy1	0.341449412	0.291564023	0.117	0.065	1	FB	Ankfy1	p_val_adj>=0.01
Dkc1	0.932675718	0.291390587	0.099	0.109	1	FB	Dkc1	p_val_adj>=0.01
Anxa4	0.804524512	0.291219439	0.117	0.109	1	FB	Anxa4	p_val_adj>=0.01
Arl8a	0.608867188	0.291028408	0.189	0.261	1	FB	Arl8a	p_val_adj>=0.01
Ccnd3	0.495073931	0.290894012	0.216	0.174	1	FB	Ccnd3	p_val_adj>=0.01
Eno1	0.57825487	0.29059534	0.135	0.109	1	FB	Eno1	p_val_adj>=0.01
Wtap	0.983364206	0.290586102	0.162	0.174	1	FB	Wtap	p_val_adj>=0.01
Cox6c	0.939886451	0.29049232	0.577	0.717	1	FB	Cox6c	p_val_adj>=0.01
Zfp395	0.377955431	0.289804929	0.135	0.087	1	FB	Zfp395	p_val_adj>=0.01
Prpf39	0.78838299	0.28971176	0.117	0.109	1	FB	Prpf39	p_val_adj>=0.01
Skil	0.529603722	0.289186177	0.414	0.565	1	FB	Skil	p_val_adj>=0.01
Slbp	0.955061083	0.28891743	0.306	0.326	1	FB	Slbp	p_val_adj>=0.01
Yipf4	0.57169735	0.288818665	0.126	0.174	1	FB	Yipf4	p_val_adj>=0.01
Csnk1a1	0.700417114	0.288585062	0.676	0.783	1	FB	Csnk1a1	p_val_adj>=0.01
Rab14	0.958706419	0.288036724	0.342	0.391	1	FB	Rab14	p_val_adj>=0.01
Mrpl52	0.970085473	0.288031167	0.369	0.413	1	FB	Mrpl52	p_val_adj>=0.01
Tln2	0.625189967	0.287849889	0.108	0.087	1	FB	Tln2	p_val_adj>=0.01
Taok3	0.712698504	0.287683899	0.099	0.13	1	FB	Taok3	p_val_adj>=0.01
Map1b	0.944555555	0.287338726	0.279	0.326	1	FB	Map1b	p_val_adj>=0.01
Dnaja2	0.959826223	0.287302091	0.324	0.37	1	FB	Dnaja2	p_val_adj>=0.01
Nipa2	0.416549673	0.287169529	0.153	0.217	1	FB	Nipa2	p_val_adj>=0.01
Smarce1	0.970789182	0.286870963	0.126	0.13	1	FB	Smarce1	p_val_adj>=0.01
Znhit1	0.544332533	0.286630271	0.144	0.109	1	FB	Znhit1	p_val_adj>=0.01
Psmd2	0.764553291	0.286359504	0.261	0.326	1	FB	Psmd2	p_val_adj>=0.01
Adgrl1	0.96191635	0.285641426	0.099	0.109	1	FB	Adgrl1	p_val_adj>=0.01
Ndufa6	0.559857272	0.285226516	0.36	0.348	1	FB	Ndufa6	p_val_adj>=0.01
Selenos	0.636403071	0.285064413	0.45	0.609	1	FB	Selenos	p_val_adj>=0.01
Tpd52l2	0.815535342	0.284446947	0.18	0.217	1	FB	Tpd52l2	p_val_adj>=0.01
Ghitm	0.410762043	0.2843153	0.261	0.37	1	FB	Ghitm	p_val_adj>=0.01
Cfap20	0.822121615	0.284006589	0.144	0.174	1	FB	Cfap20	p_val_adj>=0.01
Ehd1	0.575917704	0.283962002	0.198	0.261	1	FB	Ehd1	p_val_adj>=0.01
Tubb5	0.581086764	0.282824148	0.315	0.391	1	FB	Tubb5	p_val_adj>=0.01
Stx7	0.356465594	0.282572359	0.144	0.087	1	FB	Stx7	p_val_adj>=0.01
Igsf8	0.794275127	0.282538598	0.126	0.152	1	FB	Igsf8	p_val_adj>=0.01
Insig2	0.501093387	0.282488286	0.126	0.087	1	FB	Insig2	p_val_adj>=0.01
Cep350	0.238018723	0.282120447	0.108	0.196	1	FB	Cep350	p_val_adj>=0.01
Mib1	0.575185088	0.28158083	0.18	0.239	1	FB	Mib1	p_val_adj>=0.01
Klhl9	0.788751178	0.281484041	0.144	0.174	1	FB	Klhl9	p_val_adj>=0.01
9930021J03Rik	0.635767797	0.281456711	0.153	0.196	1	FB	9930021J03Rik	p_val_adj>=0.01
Mrpl57	0.852606484	0.281366207	0.135	0.13	1	FB	Mrpl57	p_val_adj>=0.01
Mbtps1	0.526870097	0.281326734	0.117	0.087	1	FB	Mbtps1	p_val_adj>=0.01
1110038F14Rik	0.162959469	0.281246091	0.117	0.043	1	FB	1110038F14Rik	p_val_adj>=0.01
Atp5h	0.816522724	0.281198934	0.468	0.609	1	FB	Atp5h	p_val_adj>=0.01
Trip12	0.92654033	0.280946248	0.297	0.326	1	FB	Trip12	p_val_adj>=0.01
Slc26a2	0.377955431	0.280878029	0.135	0.087	1	FB	Slc26a2	p_val_adj>=0.01
Pgam1	0.53785561	0.280859319	0.252	0.348	1	FB	Pgam1	p_val_adj>=0.01
Usp14	0.451477718	0.280634355	0.117	0.174	1	FB	Usp14	p_val_adj>=0.01
Fnbp1	0.488353978	0.279975531	0.135	0.196	1	FB	Fnbp1	p_val_adj>=0.01
Dusp18	0.392825379	0.279860464	0.108	0.065	1	FB	Dusp18	p_val_adj>=0.01
Bri3bp	0.779635869	0.279760941	0.09	0.109	1	FB	Bri3bp	p_val_adj>=0.01
Rab9	0.476785299	0.279706128	0.171	0.13	1	FB	Rab9	p_val_adj>=0.01
Hnrnpa2b1	0.242049556	0.279635796	0.748	0.761	1	FB	Hnrnpa2b1	p_val_adj>=0.01
Ccng1	0.820532865	0.279467456	0.09	0.109	1	FB	Ccng1	p_val_adj>=0.01
Otub1	0.737107886	0.279410907	0.144	0.174	1	FB	Otub1	p_val_adj>=0.01
Dnajc2	0.78838299	0.279283938	0.117	0.109	1	FB	Dnajc2	p_val_adj>=0.01
Ssx2ip	0.145480308	0.279131316	0.117	0.043	1	FB	Ssx2ip	p_val_adj>=0.01
Pttg1ip	0.366515117	0.279043904	0.369	0.478	1	FB	Pttg1ip	p_val_adj>=0.01
Xrn2	0.64701934	0.27904029	0.207	0.261	1	FB	Xrn2	p_val_adj>=0.01
Sp1	0.783676709	0.2790142	0.18	0.174	1	FB	Sp1	p_val_adj>=0.01
Erbin	0.27147262	0.278751409	0.234	0.37	1	FB	Erbin	p_val_adj>=0.01
Pisd	0.785443945	0.27795336	0.09	0.109	1	FB	Pisd	p_val_adj>=0.01
Ptprs	0.385216752	0.277679802	0.207	0.304	1	FB	Ptprs	p_val_adj>=0.01
Hnrnpa3	0.967904579	0.277516455	0.541	0.63	1	FB	Hnrnpa3	p_val_adj>=0.01
Zfp652	0.757162992	0.277189501	0.18	0.174	1	FB	Zfp652	p_val_adj>=0.01
Rest	0.570902813	0.276235877	0.234	0.304	1	FB	Rest	p_val_adj>=0.01
Ash1l	0.61883232	0.275910387	0.45	0.609	1	FB	Ash1l	p_val_adj>=0.01
Ramac	0.465306477	0.275859692	0.144	0.109	1	FB	Ramac	p_val_adj>=0.01
Swap70	0.548147312	0.275545746	0.162	0.13	1	FB	Swap70	p_val_adj>=0.01
Pomp	0.594785268	0.275409007	0.279	0.37	1	FB	Pomp	p_val_adj>=0.01
Zc2hc1a	0.544051337	0.275193064	0.162	0.13	1	FB	Zc2hc1a	p_val_adj>=0.01
Per1	0.679476003	0.274841369	0.198	0.174	1	FB	Per1	p_val_adj>=0.01
Bcap31	0.952538835	0.274380879	0.288	0.326	1	FB	Bcap31	p_val_adj>=0.01
Matn4	0.82641817	0.274215019	0.09	0.109	1	FB	Matn4	p_val_adj>=0.01
Pikfyve	0.986720001	0.27408915	0.126	0.13	1	FB	Pikfyve	p_val_adj>=0.01
Ddit3	0.399233032	0.273588991	0.18	0.13	1	FB	Ddit3	p_val_adj>=0.01
Zfp36l1	0.422086415	0.273581207	0.811	0.826	1	FB	Zfp36l1	p_val_adj>=0.01
Igf1	0.359886736	0.273553779	0.243	0.348	1	FB	Igf1	p_val_adj>=0.01
Aplp2	0.733392611	0.273499829	0.459	0.587	1	FB	Aplp2	p_val_adj>=0.01
Golga4	0.409791069	0.273327382	0.207	0.304	1	FB	Golga4	p_val_adj>=0.01
Rfx7	0.930042059	0.272730159	0.144	0.152	1	FB	Rfx7	p_val_adj>=0.01
Rnf2	0.703774038	0.27259983	0.144	0.13	1	FB	Rnf2	p_val_adj>=0.01
Sfrp1	0.10537362	0.272469521	0.162	0.304	1	FB	Sfrp1	p_val_adj>=0.01
Gars	0.870342602	0.272353007	0.153	0.152	1	FB	Gars	p_val_adj>=0.01
Dido1	0.960174715	0.272346135	0.126	0.13	1	FB	Dido1	p_val_adj>=0.01
Slc39a7	0.855163488	0.272209635	0.126	0.152	1	FB	Slc39a7	p_val_adj>=0.01
Gpatch8	0.716094455	0.272034881	0.162	0.196	1	FB	Gpatch8	p_val_adj>=0.01
Ppp6c	0.92683721	0.271967432	0.099	0.109	1	FB	Ppp6c	p_val_adj>=0.01
Ap2s1	0.82841497	0.27173171	0.18	0.174	1	FB	Ap2s1	p_val_adj>=0.01
Uvrag	0.921097188	0.271386189	0.135	0.152	1	FB	Uvrag	p_val_adj>=0.01
Fam168a	0.922895781	0.270461049	0.171	0.174	1	FB	Fam168a	p_val_adj>=0.01
Morf4l2	0.805619521	0.270250071	0.559	0.652	1	FB	Morf4l2	p_val_adj>=0.01
BC031181	0.436888094	0.269733457	0.144	0.217	1	FB	BC031181	p_val_adj>=0.01
Mapre2	0.835165694	0.269531166	0.189	0.217	1	FB	Mapre2	p_val_adj>=0.01
Gfpt1	0.858056338	0.269522441	0.225	0.261	1	FB	Gfpt1	p_val_adj>=0.01
Me1	0.315992493	0.268655121	0.117	0.065	1	FB	Me1	p_val_adj>=0.01
Hadhb	0.55526442	0.267898266	0.117	0.087	1	FB	Hadhb	p_val_adj>=0.01
Rnf13	0.643320875	0.267812396	0.189	0.239	1	FB	Rnf13	p_val_adj>=0.01
Ak2	0.8316099	0.267770161	0.108	0.13	1	FB	Ak2	p_val_adj>=0.01
Itih5	0.667605751	0.26766847	0.117	0.152	1	FB	Itih5	p_val_adj>=0.01
Ube2g2	0.809923964	0.267427312	0.117	0.109	1	FB	Ube2g2	p_val_adj>=0.01
Papss1	0.931623676	0.26733701	0.108	0.109	1	FB	Papss1	p_val_adj>=0.01
Npm1	0.930204271	0.267289007	0.577	0.674	1	FB	Npm1	p_val_adj>=0.01
Arid4a	0.99775736	0.266809857	0.189	0.196	1	FB	Arid4a	p_val_adj>=0.01
Mrpl24	0.786920573	0.266695506	0.207	0.239	1	FB	Mrpl24	p_val_adj>=0.01
Btbd1	0.933673514	0.266263264	0.126	0.13	1	FB	Btbd1	p_val_adj>=0.01
Tmem147	0.594321543	0.266258118	0.108	0.087	1	FB	Tmem147	p_val_adj>=0.01
Zbtb21	0.633492641	0.266168941	0.162	0.217	1	FB	Zbtb21	p_val_adj>=0.01
Pet100	0.596190314	0.265931476	0.153	0.13	1	FB	Pet100	p_val_adj>=0.01
Epc2	0.667164584	0.265708913	0.198	0.174	1	FB	Epc2	p_val_adj>=0.01
Rrp1	0.832012513	0.265637943	0.216	0.261	1	FB	Rrp1	p_val_adj>=0.01
Herpud1	0.69088726	0.265633232	0.252	0.326	1	FB	Herpud1	p_val_adj>=0.01
Uchl5	0.648100622	0.265556007	0.081	0.109	1	FB	Uchl5	p_val_adj>=0.01
Smco4	0.991208304	0.264703637	0.099	0.109	1	FB	Smco4	p_val_adj>=0.01
Ccnc	0.670694221	0.264569595	0.081	0.109	1	FB	Ccnc	p_val_adj>=0.01
Rap2a	0.232560833	0.264403492	0.153	0.261	1	FB	Rap2a	p_val_adj>=0.01
Yipf3	0.862987589	0.264365386	0.153	0.174	1	FB	Yipf3	p_val_adj>=0.01
Rab11fip2	0.820532865	0.263833711	0.09	0.109	1	FB	Rab11fip2	p_val_adj>=0.01
Ctnna1	0.781746471	0.263726373	0.315	0.391	1	FB	Ctnna1	p_val_adj>=0.01
Rictor	0.319213471	0.263665244	0.135	0.217	1	FB	Rictor	p_val_adj>=0.01
Smim10l1	0.913584463	0.263575326	0.171	0.174	1	FB	Smim10l1	p_val_adj>=0.01
Scand1	0.962023045	0.26346478	0.288	0.326	1	FB	Scand1	p_val_adj>=0.01
Camkk2	0.78302224	0.26274958	0.108	0.13	1	FB	Camkk2	p_val_adj>=0.01
Myh9	0.603049142	0.262601163	0.324	0.435	1	FB	Myh9	p_val_adj>=0.01
Copb1	0.439794653	0.262585949	0.207	0.283	1	FB	Copb1	p_val_adj>=0.01
Rnf146	0.908933168	0.262479806	0.171	0.174	1	FB	Rnf146	p_val_adj>=0.01
Smad1	0.290690827	0.262257125	0.27	0.413	1	FB	Smad1	p_val_adj>=0.01
Cpne3	0.845100403	0.261325675	0.216	0.217	1	FB	Cpne3	p_val_adj>=0.01
Csnk1g1	0.815332477	0.260908356	0.108	0.13	1	FB	Csnk1g1	p_val_adj>=0.01
Cdc73	0.073674978	0.260552028	0.18	0.348	1	FB	Cdc73	p_val_adj>=0.01
Szrd1	0.68791412	0.260540467	0.126	0.109	1	FB	Szrd1	p_val_adj>=0.01
Eid1	0.793492441	0.260430177	0.333	0.37	1	FB	Eid1	p_val_adj>=0.01
Tet2	0.540497949	0.260057992	0.261	0.239	1	FB	Tet2	p_val_adj>=0.01
Eif3e	0.849193187	0.260052948	0.369	0.457	1	FB	Eif3e	p_val_adj>=0.01
Cript	0.972725929	0.25974463	0.18	0.196	1	FB	Cript	p_val_adj>=0.01
Creb3l2	0.956200519	0.25931314	0.252	0.283	1	FB	Creb3l2	p_val_adj>=0.01
Brd2	0.981487195	0.259146617	0.432	0.5	1	FB	Brd2	p_val_adj>=0.01
Dync1li1	0.526886935	0.258931051	0.171	0.13	1	FB	Dync1li1	p_val_adj>=0.01
Ubxn6	0.937593398	0.258915764	0.117	0.13	1	FB	Ubxn6	p_val_adj>=0.01
Ube2j2	0.7222561	0.258807608	0.18	0.174	1	FB	Ube2j2	p_val_adj>=0.01
Rab5if	0.385301122	0.258051791	0.198	0.283	1	FB	Rab5if	p_val_adj>=0.01
Eif4e2	0.795779823	0.257930327	0.135	0.152	1	FB	Eif4e2	p_val_adj>=0.01
Fam193a	0.772331826	0.257817306	0.108	0.13	1	FB	Fam193a	p_val_adj>=0.01
Pbdc1	0.976098474	0.257758388	0.126	0.13	1	FB	Pbdc1	p_val_adj>=0.01
Psme3	0.732467485	0.257470086	0.144	0.174	1	FB	Psme3	p_val_adj>=0.01
Axin1	0.994295029	0.257116886	0.108	0.109	1	FB	Axin1	p_val_adj>=0.01
Pdha1	0.657160674	0.257094303	0.153	0.196	1	FB	Pdha1	p_val_adj>=0.01
Kmt2e	0.787390068	0.25689111	0.405	0.435	1	FB	Kmt2e	p_val_adj>=0.01
Ap2a2	0.610809515	0.25675005	0.288	0.261	1	FB	Ap2a2	p_val_adj>=0.01
Tcaf1	0.595388067	0.256724351	0.108	0.152	1	FB	Tcaf1	p_val_adj>=0.01
Anapc7	0.97362918	0.256343256	0.099	0.109	1	FB	Anapc7	p_val_adj>=0.01
Upf1	0.670694221	0.256289316	0.081	0.109	1	FB	Upf1	p_val_adj>=0.01
Aars	0.679515187	0.256180106	0.171	0.217	1	FB	Aars	p_val_adj>=0.01
Sar1b	0.295190381	0.255959671	0.117	0.065	1	FB	Sar1b	p_val_adj>=0.01
Dynll2	0.111394801	0.255904302	0.252	0.457	1	FB	Dynll2	p_val_adj>=0.01
Mdm2	0.279449852	0.255842965	0.198	0.304	1	FB	Mdm2	p_val_adj>=0.01
Slf2	0.910556547	0.255701406	0.117	0.13	1	FB	Slf2	p_val_adj>=0.01
Gpi1	0.845100403	0.25554624	0.207	0.239	1	FB	Gpi1	p_val_adj>=0.01
Dock10	0.513335856	0.255101412	0.072	0.109	1	FB	Dock10	p_val_adj>=0.01
Ctcf	0.99308291	0.255087778	0.171	0.196	1	FB	Ctcf	p_val_adj>=0.01
Gnl1	0.815332477	0.254815209	0.108	0.13	1	FB	Gnl1	p_val_adj>=0.01
Thra	0.877889863	0.254652824	0.252	0.261	1	FB	Thra	p_val_adj>=0.01
Pop5	0.414102861	0.254644185	0.108	0.065	1	FB	Pop5	p_val_adj>=0.01
Grb10	0.876994375	0.253789763	0.252	0.283	1	FB	Grb10	p_val_adj>=0.01
Zfp62	0.392825379	0.25346996	0.108	0.065	1	FB	Zfp62	p_val_adj>=0.01
Kat2b	0.964987335	0.253371676	0.144	0.152	1	FB	Kat2b	p_val_adj>=0.01
Atn1	0.85249702	0.252996435	0.216	0.261	1	FB	Atn1	p_val_adj>=0.01
Ddi2	0.658766991	0.252733997	0.189	0.174	1	FB	Ddi2	p_val_adj>=0.01
Pwwp2a	0.841952925	0.252555224	0.171	0.196	1	FB	Pwwp2a	p_val_adj>=0.01
Ccndbp1	0.55526442	0.252346741	0.117	0.087	1	FB	Ccndbp1	p_val_adj>=0.01
Pard3	0.857722013	0.252244941	0.135	0.13	1	FB	Pard3	p_val_adj>=0.01
Ctdsp2	0.753201669	0.252241695	0.288	0.348	1	FB	Ctdsp2	p_val_adj>=0.01
Zc3h18	0.480655945	0.252098278	0.135	0.196	1	FB	Zc3h18	p_val_adj>=0.01
Igf2r	0.708690212	0.252044336	0.198	0.239	1	FB	Igf2r	p_val_adj>=0.01
Arhgap17	0.353047604	0.251895871	0.189	0.283	1	FB	Arhgap17	p_val_adj>=0.01
Erh	0.652392304	0.251661173	0.351	0.348	1	FB	Erh	p_val_adj>=0.01
Dnajc7	0.635892673	0.251643551	0.153	0.13	1	FB	Dnajc7	p_val_adj>=0.01
Psme4	0.458068303	0.251638342	0.153	0.217	1	FB	Psme4	p_val_adj>=0.01
Vgll4	0.400743509	0.251590987	0.126	0.196	1	FB	Vgll4	p_val_adj>=0.01
Polr1c	0.738677822	0.251070234	0.126	0.109	1	FB	Polr1c	p_val_adj>=0.01
Rsl24d1	0.648100622	0.250787438	0.081	0.109	1	FB	Rsl24d1	p_val_adj>=0.01
Psmd11	0.366674556	0.250603443	0.315	0.457	1	FB	Psmd11	p_val_adj>=0.01
Atf2	0.841952925	0.250448574	0.171	0.196	1	FB	Atf2	p_val_adj>=0.01
Slu7	0.779231673	0.250397418	0.126	0.152	1	FB	Slu7	p_val_adj>=0.01
Chd2	0.27481941	0.250202725	0.198	0.304	1	FB	Chd2	p_val_adj>=0.01
Ing2	0.905037847	0.25016049	0.189	0.217	1	FB	Ing2	p_val_adj>=0.01
Nr4a1	0.102508197	-0.250215195	0.505	0.696	1	FB	Nr4a1	p_val_adj>=0.01
Nabp2	0.138714494	-0.250638743	0.045	0.109	1	FB	Nabp2	p_val_adj>=0.01
Tfpi2	0.032629509	-0.250677738	0.036	0.13	1	FB	Tfpi2	p_val_adj>=0.01
Mid1	0.121091665	-0.250829869	0.072	0.152	1	FB	Mid1	p_val_adj>=0.01
Stx11	0.039102165	-0.250867225	0.108	0.239	1	FB	Stx11	p_val_adj>=0.01
Ablim3	0.16885331	-0.250906545	0.063	0.13	1	FB	Ablim3	p_val_adj>=0.01
Camk1	0.122531511	-0.251746315	0.09	0.174	1	FB	Camk1	p_val_adj>=0.01
Scmh1	0.005844238	-0.251982817	0.063	0.217	1	FB	Scmh1	p_val_adj>=0.01
1810010H24Rik	0.024585747	-0.252570216	0.045	0.152	1	FB	1810010H24Rik	p_val_adj>=0.01
Maff	0.1874401	-0.252672474	0.423	0.543	1	FB	Maff	p_val_adj>=0.01
Cul5	0.054693092	-0.252736487	0.126	0.261	1	FB	Cul5	p_val_adj>=0.01
Eif3j2	0.013337217	-0.252791014	0.027	0.13	1	FB	Eif3j2	p_val_adj>=0.01
U2surp	0.00298372	-0.25329081	0.171	0.413	1	FB	U2surp	p_val_adj>=0.01
Srxn1	0.193086714	-0.253465521	0.171	0.283	1	FB	Srxn1	p_val_adj>=0.01
Mlx	0.003497589	-0.254008614	0.009	0.109	1	FB	Mlx	p_val_adj>=0.01
Dpysl2	0.1024278	-0.254274732	0.252	0.413	1	FB	Dpysl2	p_val_adj>=0.01
Copz2	0.065922921	-0.255017177	0.135	0.261	1	FB	Copz2	p_val_adj>=0.01
Prex2	0.159188335	-0.255032205	0.144	0.239	1	FB	Prex2	p_val_adj>=0.01
Hsd17b11	0.680205256	-0.255237526	0.135	0.152	1	FB	Hsd17b11	p_val_adj>=0.01
Sap30	0.023537611	-0.255304307	0.045	0.152	1	FB	Sap30	p_val_adj>=0.01
Pold4	0.189743108	-0.255334774	0.063	0.13	1	FB	Pold4	p_val_adj>=0.01
Tmed1	0.010928584	-0.255994578	0.036	0.152	1	FB	Tmed1	p_val_adj>=0.01
Clta	0.060765583	-0.256999605	0.279	0.478	1	FB	Clta	p_val_adj>=0.01
Ndufa13	0.033818932	-0.257080678	0.333	0.543	1	FB	Ndufa13	p_val_adj>=0.01
Pcdh10	0.003245602	-0.257082512	0.009	0.109	1	FB	Pcdh10	p_val_adj>=0.01
Csde1	0.055439028	-0.257473653	0.396	0.587	1	FB	Csde1	p_val_adj>=0.01
Isca1	0.189770386	-0.257512155	0.081	0.152	1	FB	Isca1	p_val_adj>=0.01
Urgcp	0.043649064	-0.257561677	0.054	0.152	1	FB	Urgcp	p_val_adj>=0.01
Fgf2	0.043649064	-0.257734914	0.054	0.152	1	FB	Fgf2	p_val_adj>=0.01
Usp24	0.124763257	-0.258059147	0.072	0.152	1	FB	Usp24	p_val_adj>=0.01
Nt5c3b	0.136301429	-0.258756237	0.045	0.109	1	FB	Nt5c3b	p_val_adj>=0.01
Kcnt2	0.01312017	-0.259079723	0.018	0.109	1	FB	Kcnt2	p_val_adj>=0.01
Flrt2	0.003475924	-0.259279935	0.108	0.304	1	FB	Flrt2	p_val_adj>=0.01
Bscl2	0.018661338	-0.259700458	0.054	0.174	1	FB	Bscl2	p_val_adj>=0.01
Mgst1	0.029457965	-0.260263306	0.243	0.457	1	FB	Mgst1	p_val_adj>=0.01
Usp31	0.020285717	-0.260584108	0.054	0.174	1	FB	Usp31	p_val_adj>=0.01
Sdf2l1	0.032308789	-0.260646498	0.027	0.109	1	FB	Sdf2l1	p_val_adj>=0.01
Tipin	0.064014514	-0.260786481	0.045	0.13	1	FB	Tipin	p_val_adj>=0.01
Myl12a	0.042081638	-0.260818761	0.45	0.696	1	FB	Myl12a	p_val_adj>=0.01
Cryzl1	0.313064947	-0.261425919	0.063	0.109	1	FB	Cryzl1	p_val_adj>=0.01
Ik	0.144214812	-0.261490276	0.108	0.196	1	FB	Ik	p_val_adj>=0.01
Sap18	0.062452439	-0.26159354	0.225	0.391	1	FB	Sap18	p_val_adj>=0.01
Tbx3	0.09273909	-0.261777553	0.099	0.196	1	FB	Tbx3	p_val_adj>=0.01
Samm50	0.448116148	-0.261893129	0.072	0.109	1	FB	Samm50	p_val_adj>=0.01
Cdc42ep5	0.054630415	-0.262000977	0.045	0.13	1	FB	Cdc42ep5	p_val_adj>=0.01
Aprt	0.002559232	-0.262136252	0.144	0.391	1	FB	Aprt	p_val_adj>=0.01
Slc50a1	0.045675504	-0.262190624	0.171	0.348	1	FB	Slc50a1	p_val_adj>=0.01
Lrif1	0.078163493	-0.262354032	0.036	0.109	1	FB	Lrif1	p_val_adj>=0.01
Fam114a1	0.003619967	-0.262386726	0.099	0.304	1	FB	Fam114a1	p_val_adj>=0.01
Atp5j2	0.037869548	-0.262655996	0.36	0.587	1	FB	Atp5j2	p_val_adj>=0.01
Slc7a1	0.035179249	-0.262674362	0.171	0.326	1	FB	Slc7a1	p_val_adj>=0.01
Trmt112	0.146181887	-0.263425058	0.162	0.261	1	FB	Trmt112	p_val_adj>=0.01
Parp4	0.064014514	-0.263481983	0.045	0.13	1	FB	Parp4	p_val_adj>=0.01
Kifap3	0.146014293	-0.263544092	0.108	0.196	1	FB	Kifap3	p_val_adj>=0.01
Sipa1	0.004385248	-0.263623811	0.018	0.13	1	FB	Sipa1	p_val_adj>=0.01
Rasa1	0.105336266	-0.264559918	0.081	0.174	1	FB	Rasa1	p_val_adj>=0.01
Zhx3	0.240329541	-0.26460599	0.072	0.13	1	FB	Zhx3	p_val_adj>=0.01
Fancc	0.027779084	-0.264731844	0.036	0.13	1	FB	Fancc	p_val_adj>=0.01
Rplp2	0.257607661	-0.265239593	0.928	0.978	1	FB	Rplp2	p_val_adj>=0.01
Emc10	0.011305218	-0.265341763	0.234	0.457	1	FB	Emc10	p_val_adj>=0.01
Chkb	0.571647412	-0.265433796	0.081	0.109	1	FB	Chkb	p_val_adj>=0.01
Vat1	0.006364335	-0.265798842	0.234	0.5	1	FB	Vat1	p_val_adj>=0.01
Hivep1	0.000637549	-0.265956948	0.09	0.326	1	FB	Hivep1	p_val_adj>=0.01
Anapc11	0.152157676	-0.266001895	0.189	0.304	1	FB	Anapc11	p_val_adj>=0.01
Ndufv1	0.027251574	-0.266662601	0.099	0.239	1	FB	Ndufv1	p_val_adj>=0.01
Arhgef2	0.134814994	-0.26671017	0.225	0.348	1	FB	Arhgef2	p_val_adj>=0.01
Bmpr2	0.144454768	-0.267370447	0.261	0.391	1	FB	Bmpr2	p_val_adj>=0.01
Uri1	0.71662321	-0.267427733	0.09	0.109	1	FB	Uri1	p_val_adj>=0.01
Dda1	0.029197817	-0.268043358	0.072	0.196	1	FB	Dda1	p_val_adj>=0.01
Lamc1	0.057492829	-0.268315446	0.261	0.435	1	FB	Lamc1	p_val_adj>=0.01
Zbtb4	0.198948323	-0.268600964	0.171	0.261	1	FB	Zbtb4	p_val_adj>=0.01
Rab21	0.174418868	-0.268610821	0.126	0.217	1	FB	Rab21	p_val_adj>=0.01
Zbtb16	0.012728542	-0.268882392	0.018	0.109	1	FB	Zbtb16	p_val_adj>=0.01
Arl5b	0.107484857	-0.269324652	0.297	0.435	1	FB	Arl5b	p_val_adj>=0.01
Creg1	0.056272226	-0.269434875	0.144	0.283	1	FB	Creg1	p_val_adj>=0.01
Hltf	0.146151283	-0.269908706	0.045	0.109	1	FB	Hltf	p_val_adj>=0.01
Fbxo8	0.079796215	-0.270907617	0.036	0.109	1	FB	Fbxo8	p_val_adj>=0.01
Snf8	0.331192065	-0.271078995	0.081	0.13	1	FB	Snf8	p_val_adj>=0.01
Fermt2	0.006635397	-0.27151466	0.387	0.761	1	FB	Fermt2	p_val_adj>=0.01
Tmed5	0.122384998	-0.271604555	0.198	0.326	1	FB	Tmed5	p_val_adj>=0.01
Nhp2	0.035146806	-0.271695371	0.135	0.283	1	FB	Nhp2	p_val_adj>=0.01
Dek	0.046721005	-0.271713888	0.342	0.543	1	FB	Dek	p_val_adj>=0.01
Ndufaf2	0.098240012	-0.272342405	0.054	0.13	1	FB	Ndufaf2	p_val_adj>=0.01
Thoc2	0.098607753	-0.272654411	0.18	0.326	1	FB	Thoc2	p_val_adj>=0.01
Arhgef10	0.146151283	-0.272701767	0.045	0.109	1	FB	Arhgef10	p_val_adj>=0.01
Klf13	0.01173264	-0.272769081	0.225	0.435	1	FB	Klf13	p_val_adj>=0.01
Zfp9	0.170678609	-0.272853386	0.081	0.152	1	FB	Zfp9	p_val_adj>=0.01
Csrnp2	0.073427882	-0.272956514	0.036	0.109	1	FB	Csrnp2	p_val_adj>=0.01
Sgce	0.131675815	-0.273264877	0.144	0.239	1	FB	Sgce	p_val_adj>=0.01
Matn2	0.110028389	-0.27351507	0.081	0.174	1	FB	Matn2	p_val_adj>=0.01
Plekha6	0.012069306	-0.274286229	0.036	0.152	1	FB	Plekha6	p_val_adj>=0.01
Lrrc8a	0.005385309	-0.274454622	0.09	0.261	1	FB	Lrrc8a	p_val_adj>=0.01
Psmb8	0.003501682	-0.27446948	0.018	0.13	1	FB	Psmb8	p_val_adj>=0.01
Cbx4	0.040396148	-0.274622546	0.117	0.261	1	FB	Cbx4	p_val_adj>=0.01
Rps27l	0.08079944	-0.274774609	0.414	0.652	1	FB	Rps27l	p_val_adj>=0.01
Mafk	0.012640396	-0.275222553	0.297	0.565	1	FB	Mafk	p_val_adj>=0.01
Gps2	0.013522417	-0.275256217	0.018	0.109	1	FB	Gps2	p_val_adj>=0.01
Ythdc1	0.008060549	-0.276089365	0.36	0.674	1	FB	Ythdc1	p_val_adj>=0.01
Fry	0.038071433	-0.276186678	0.081	0.196	1	FB	Fry	p_val_adj>=0.01
Opcml	0.009611198	-0.276203179	0.027	0.13	1	FB	Opcml	p_val_adj>=0.01
Phldb1	0.03697807	-0.2763334	0.117	0.261	1	FB	Phldb1	p_val_adj>=0.01
Tpm3	0.068973988	-0.277227199	0.559	0.739	1	FB	Tpm3	p_val_adj>=0.01
Nmt1	0.240329541	-0.277336681	0.072	0.13	1	FB	Nmt1	p_val_adj>=0.01
Rab18	0.002715368	-0.277359362	0.189	0.435	1	FB	Rab18	p_val_adj>=0.01
Antkmt	0.014584287	-0.277457159	0.063	0.196	1	FB	Antkmt	p_val_adj>=0.01
Sec11c	0.101976848	-0.277851968	0.135	0.239	1	FB	Sec11c	p_val_adj>=0.01
Rpl7a	0.01898696	-0.278798086	0.658	0.87	1	FB	Rpl7a	p_val_adj>=0.01
Psd3	0.005062619	-0.27899803	0.108	0.304	1	FB	Psd3	p_val_adj>=0.01
Ugp2	0.020291497	-0.279353703	0.252	0.478	1	FB	Ugp2	p_val_adj>=0.01
Rab34	0.009793966	-0.279727665	0.072	0.217	1	FB	Rab34	p_val_adj>=0.01
Cdk2ap1	0.005816258	-0.279733057	0.126	0.326	1	FB	Cdk2ap1	p_val_adj>=0.01
Cxcl2	0.078440236	-0.279853766	0.604	0.457	1	FB	Cxcl2	p_val_adj>=0.01
H13	0.021415132	-0.280003871	0.189	0.391	1	FB	H13	p_val_adj>=0.01
Ccn2	0.047961873	-0.280279105	0.189	0.348	1	FB	Ccn2	p_val_adj>=0.01
Ubl4a	0.457832985	-0.280377155	0.072	0.109	1	FB	Ubl4a	p_val_adj>=0.01
Med13	0.003623866	-0.280416808	0.297	0.609	1	FB	Med13	p_val_adj>=0.01
Cul1	0.14155763	-0.280662762	0.162	0.261	1	FB	Cul1	p_val_adj>=0.01
Cmklr1	0.013522417	-0.280823915	0.018	0.109	1	FB	Cmklr1	p_val_adj>=0.01
Lgalsl	0.433656498	-0.280852375	0.108	0.152	1	FB	Lgalsl	p_val_adj>=0.01
Fam124a	0.002898529	-0.280854967	0.009	0.109	1	FB	Fam124a	p_val_adj>=0.01
Gclm	0.001509633	-0.281043521	0.198	0.478	1	FB	Gclm	p_val_adj>=0.01
Rpl36	0.133257697	-0.281185186	0.811	0.913	1	FB	Rpl36	p_val_adj>=0.01
Srsf5	0.014893266	-0.281711443	0.378	0.674	1	FB	Srsf5	p_val_adj>=0.01
Pitrm1	0.061551881	-0.281805073	0.045	0.13	1	FB	Pitrm1	p_val_adj>=0.01
Cpeb1	0.026233708	-0.282143822	0.045	0.152	1	FB	Cpeb1	p_val_adj>=0.01
Foxs1	0.00075105	-0.282552196	0.009	0.13	1	FB	Foxs1	p_val_adj>=0.01
Kif13a	0.424343564	-0.283691129	0.072	0.109	1	FB	Kif13a	p_val_adj>=0.01
Bloc1s4	0.007900508	-0.283743961	0.063	0.217	1	FB	Bloc1s4	p_val_adj>=0.01
Lgals3bp	0.014290119	-0.283781305	0.063	0.196	1	FB	Lgals3bp	p_val_adj>=0.01
Rpl38	0.230937725	-0.283911316	0.892	0.957	1	FB	Rpl38	p_val_adj>=0.01
Tbc1d12	0.205662733	-0.284394509	0.09	0.152	1	FB	Tbc1d12	p_val_adj>=0.01
Smim14	0.025596735	-0.284556446	0.261	0.457	1	FB	Smim14	p_val_adj>=0.01
Nedd8	0.100441102	-0.284848527	0.252	0.413	1	FB	Nedd8	p_val_adj>=0.01
Fcf1	0.143012261	-0.284941132	0.063	0.13	1	FB	Fcf1	p_val_adj>=0.01
Lnpep	0.206312093	-0.284990479	0.054	0.109	1	FB	Lnpep	p_val_adj>=0.01
Elmod3	0.000253494	-0.285299012	0.009	0.152	1	FB	Elmod3	p_val_adj>=0.01
Gskip	0.143639183	-0.285696273	0.045	0.109	1	FB	Gskip	p_val_adj>=0.01
Rab10os	0.011774646	-0.2860041	0.036	0.152	1	FB	Rab10os	p_val_adj>=0.01
Ptch2	0.032308789	-0.28605033	0.027	0.109	1	FB	Ptch2	p_val_adj>=0.01
Ube2v2	0.046673096	-0.286089282	0.153	0.304	1	FB	Ube2v2	p_val_adj>=0.01
Rab11fip5	0.011615023	-0.28641801	0.018	0.109	1	FB	Rab11fip5	p_val_adj>=0.01
Nemf	0.359257748	-0.28881498	0.099	0.152	1	FB	Nemf	p_val_adj>=0.01
Copg1	0.009342282	-0.288817076	0.099	0.261	1	FB	Copg1	p_val_adj>=0.01
Cwc25	0.186960312	-0.289397775	0.117	0.196	1	FB	Cwc25	p_val_adj>=0.01
Tmem184c	0.003433812	-0.289947327	0.036	0.174	1	FB	Tmem184c	p_val_adj>=0.01
Selenot	0.258819199	-0.290534018	0.171	0.261	1	FB	Selenot	p_val_adj>=0.01
Atg9a	0.010734651	-0.290584742	0.027	0.13	1	FB	Atg9a	p_val_adj>=0.01
Tmem176a	0.389699008	-0.290846963	0.27	0.326	1	FB	Tmem176a	p_val_adj>=0.01
Traf5	0.008419095	-0.291617957	0.045	0.174	1	FB	Traf5	p_val_adj>=0.01
Fxyd6	0.02665343	-0.292355912	0.072	0.196	1	FB	Fxyd6	p_val_adj>=0.01
Cd248	0.202347551	-0.292410385	0.117	0.196	1	FB	Cd248	p_val_adj>=0.01
Trim8	0.020270833	-0.292415149	0.171	0.348	1	FB	Trim8	p_val_adj>=0.01
Aspa	0.004526778	-0.293125843	0.018	0.13	1	FB	Aspa	p_val_adj>=0.01
Gstk1	0.009884703	-0.293294669	0.036	0.152	1	FB	Gstk1	p_val_adj>=0.01
Rangap1	0.002954972	-0.293303226	0.09	0.283	1	FB	Rangap1	p_val_adj>=0.01
Timm10b	0.237219487	-0.293403699	0.072	0.13	1	FB	Timm10b	p_val_adj>=0.01
Dguok	0.152033337	-0.29376338	0.063	0.13	1	FB	Dguok	p_val_adj>=0.01
Zeb1	0.027947167	-0.293884405	0.18	0.37	1	FB	Zeb1	p_val_adj>=0.01
Nsfl1c	0.334968929	-0.294190714	0.081	0.13	1	FB	Nsfl1c	p_val_adj>=0.01
Mybbp1a	0.056613419	-0.294729776	0.072	0.174	1	FB	Mybbp1a	p_val_adj>=0.01
Mllt6	0.197321367	-0.29485327	0.081	0.152	1	FB	Mllt6	p_val_adj>=0.01
Hp1bp3	0.049903855	-0.294885981	0.27	0.457	1	FB	Hp1bp3	p_val_adj>=0.01
Zc3h15	0.081100719	-0.295193426	0.324	0.478	1	FB	Zc3h15	p_val_adj>=0.01
Ctso	0.028251096	-0.295619622	0.09	0.217	1	FB	Ctso	p_val_adj>=0.01
Mgat2	0.015082729	-0.295937424	0.144	0.326	1	FB	Mgat2	p_val_adj>=0.01
Jam3	0.23413798	-0.296245847	0.072	0.13	1	FB	Jam3	p_val_adj>=0.01
Syne2	0.051404266	-0.296636172	0.18	0.326	1	FB	Syne2	p_val_adj>=0.01
Fcho2	0.047604532	-0.296777985	0.126	0.261	1	FB	Fcho2	p_val_adj>=0.01
Hint1	0.0048445	-0.296801826	0.423	0.761	1	FB	Hint1	p_val_adj>=0.01
Atp6v0e	0.086207606	-0.297190916	0.306	0.457	1	FB	Atp6v0e	p_val_adj>=0.01
Tmem47	0.023202232	-0.297523484	0.126	0.283	1	FB	Tmem47	p_val_adj>=0.01
Ints6	0.033978437	-0.297569769	0.027	0.109	1	FB	Ints6	p_val_adj>=0.01
Naa20	0.609340776	-0.297752616	0.081	0.109	1	FB	Naa20	p_val_adj>=0.01
Dgcr2	0.438517546	-0.298058696	0.072	0.109	1	FB	Dgcr2	p_val_adj>=0.01
Ube2n	0.053476888	-0.298560477	0.189	0.348	1	FB	Ube2n	p_val_adj>=0.01
Slc1a5	0.001152652	-0.298694223	0.144	0.413	1	FB	Slc1a5	p_val_adj>=0.01
Phyh	0.027779084	-0.299559761	0.036	0.13	1	FB	Phyh	p_val_adj>=0.01
Tpi1	0.4094195	-0.300002959	0.207	0.283	1	FB	Tpi1	p_val_adj>=0.01
Hr	0.000877571	-0.300226259	0.009	0.13	1	FB	Hr	p_val_adj>=0.01
Lsm1	0.011204401	-0.300677406	0.036	0.152	1	FB	Lsm1	p_val_adj>=0.01
Stk24	0.748977242	-0.301405024	0.126	0.109	1	FB	Stk24	p_val_adj>=0.01
Ptp4a1	0.046104936	-0.301539232	0.604	0.783	1	FB	Ptp4a1	p_val_adj>=0.01
Arc	0.013337217	-0.301692786	0.027	0.13	1	FB	Arc	p_val_adj>=0.01
Meis2	0.046544218	-0.30206488	0.081	0.196	1	FB	Meis2	p_val_adj>=0.01
Rad23a	0.014586065	-0.302604877	0.099	0.261	1	FB	Rad23a	p_val_adj>=0.01
Acyp2	0.003406154	-0.302800359	0.09	0.283	1	FB	Acyp2	p_val_adj>=0.01
Mrps12	0.321164384	-0.302865441	0.063	0.109	1	FB	Mrps12	p_val_adj>=0.01
Oxr1	0.056327898	-0.302975527	0.153	0.283	1	FB	Oxr1	p_val_adj>=0.01
Ndufb8	0.071881924	-0.303079288	0.18	0.326	1	FB	Ndufb8	p_val_adj>=0.01
Map1lc3a	0.078460577	-0.303852434	0.414	0.565	1	FB	Map1lc3a	p_val_adj>=0.01
Napg	0.777314441	-0.303986314	0.099	0.109	1	FB	Napg	p_val_adj>=0.01
4833420G17Rik	0.317097706	-0.304948896	0.063	0.109	1	FB	4833420G17Rik	p_val_adj>=0.01
Adm	0.952289545	-0.305008968	0.189	0.174	1	FB	Adm	p_val_adj>=0.01
Rsrc1	0.015416517	-0.305231128	0.054	0.174	1	FB	Rsrc1	p_val_adj>=0.01
Nbdy	0.153063318	-0.305894099	0.081	0.152	1	FB	Nbdy	p_val_adj>=0.01
Atp1b2	0.096549182	-0.306414876	0.054	0.13	1	FB	Atp1b2	p_val_adj>=0.01
Fhip2a	0.161481268	-0.307113487	0.063	0.13	1	FB	Fhip2a	p_val_adj>=0.01
Snhg18	0.008390668	-0.307179079	0.234	0.478	1	FB	Snhg18	p_val_adj>=0.01
Ntan1	0.259001931	-0.307897096	0.126	0.196	1	FB	Ntan1	p_val_adj>=0.01
Syap1	0.028431479	-0.308019288	0.036	0.13	1	FB	Syap1	p_val_adj>=0.01
Rpn2	0.015338189	-0.308122549	0.279	0.5	1	FB	Rpn2	p_val_adj>=0.01
Bcl7b	0.04283833	-0.308151448	0.081	0.196	1	FB	Bcl7b	p_val_adj>=0.01
Rbm7	0.031779235	-0.309179228	0.09	0.217	1	FB	Rbm7	p_val_adj>=0.01
Slc10a6	0.000910939	-0.309652256	0.036	0.196	1	FB	Slc10a6	p_val_adj>=0.01
Rapgef6	0.00598479	-0.310118475	0.153	0.37	1	FB	Rapgef6	p_val_adj>=0.01
Slc5a3	0.00080542	-0.310287502	0.144	0.413	1	FB	Slc5a3	p_val_adj>=0.01
Olfml1	0.00453706	-0.310971688	0.027	0.152	1	FB	Olfml1	p_val_adj>=0.01
Gda	0.064014514	-0.311266198	0.045	0.13	1	FB	Gda	p_val_adj>=0.01
Rexo1	0.006941662	-0.311301115	0.054	0.196	1	FB	Rexo1	p_val_adj>=0.01
Nom1	0.059168205	-0.31247277	0.045	0.13	1	FB	Nom1	p_val_adj>=0.01
Ccdc107	0.028578894	-0.312614266	0.045	0.152	1	FB	Ccdc107	p_val_adj>=0.01
Vma21	0.137046601	-0.312659863	0.162	0.261	1	FB	Vma21	p_val_adj>=0.01
Chpf	0.028555888	-0.312813935	0.144	0.304	1	FB	Chpf	p_val_adj>=0.01
Fbn1	0.005609647	-0.313094888	0.351	0.696	1	FB	Fbn1	p_val_adj>=0.01
Gabpb2	0.004114156	-0.314547414	0.018	0.13	1	FB	Gabpb2	p_val_adj>=0.01
Pum1	0.015823371	-0.314905104	0.315	0.565	1	FB	Pum1	p_val_adj>=0.01
Sucla2	0.176475034	-0.315124784	0.063	0.13	1	FB	Sucla2	p_val_adj>=0.01
Ncstn	0.270840978	-0.315178977	0.09	0.152	1	FB	Ncstn	p_val_adj>=0.01
Nudcd3	0.149664745	-0.31529625	0.108	0.196	1	FB	Nudcd3	p_val_adj>=0.01
B3gnt9	0.06193701	-0.315489709	0.036	0.109	1	FB	B3gnt9	p_val_adj>=0.01
Cebpz	0.008036688	-0.31552328	0.135	0.326	1	FB	Cebpz	p_val_adj>=0.01
Apex1	0.203200121	-0.316520406	0.054	0.109	1	FB	Apex1	p_val_adj>=0.01
Ezh1	0.037539853	-0.316779151	0.027	0.109	1	FB	Ezh1	p_val_adj>=0.01
Rrp8	0.012728542	-0.317299888	0.018	0.109	1	FB	Rrp8	p_val_adj>=0.01
Art4	0.011204401	-0.317473042	0.036	0.152	1	FB	Art4	p_val_adj>=0.01
Uba52	0.001356782	-0.317596652	0.342	0.674	1	FB	Uba52	p_val_adj>=0.01
Dap	0.064185249	-0.31770575	0.117	0.239	1	FB	Dap	p_val_adj>=0.01
Cdk13	0.002944859	-0.318471869	0.063	0.239	1	FB	Cdk13	p_val_adj>=0.01
Ccdc174	0.092207234	-0.318473566	0.081	0.174	1	FB	Ccdc174	p_val_adj>=0.01
Rras	0.001602677	-0.318517652	0.144	0.391	1	FB	Rras	p_val_adj>=0.01
Ank2	0.024302868	-0.319698253	0.072	0.196	1	FB	Ank2	p_val_adj>=0.01
Alkbh5	0.113238651	-0.319771539	0.36	0.522	1	FB	Alkbh5	p_val_adj>=0.01
B2m	0.003473723	-0.319836872	0.622	0.891	1	FB	B2m	p_val_adj>=0.01
Add3	0.017461334	-0.320383497	0.189	0.391	1	FB	Add3	p_val_adj>=0.01
Gna13	0.0017144	-0.321876696	0.342	0.674	1	FB	Gna13	p_val_adj>=0.01
Eif4g1	0.011661412	-0.322102248	0.27	0.478	1	FB	Eif4g1	p_val_adj>=0.01
Sfr1	0.005285431	-0.322463136	0.369	0.696	1	FB	Sfr1	p_val_adj>=0.01
Spag7	0.212639577	-0.322490874	0.054	0.109	1	FB	Spag7	p_val_adj>=0.01
Plod3	0.041547259	-0.322761495	0.108	0.239	1	FB	Plod3	p_val_adj>=0.01
Myadm	0.01010004	-0.32337215	0.396	0.696	1	FB	Myadm	p_val_adj>=0.01
Ccrl2	0.008059616	-0.323984727	0.036	0.152	1	FB	Ccrl2	p_val_adj>=0.01
Nup54	0.030734579	-0.324032872	0.09	0.217	1	FB	Nup54	p_val_adj>=0.01
Tamalin	0.253056651	-0.324353322	0.072	0.13	1	FB	Tamalin	p_val_adj>=0.01
Epc1	0.44549236	-0.32466648	0.144	0.196	1	FB	Epc1	p_val_adj>=0.01
Sec24d	0.040736896	-0.326044693	0.081	0.196	1	FB	Sec24d	p_val_adj>=0.01
Lamb1	0.040469115	-0.326134098	0.234	0.413	1	FB	Lamb1	p_val_adj>=0.01
Casp12	0.012639024	-0.326160617	0.027	0.13	1	FB	Casp12	p_val_adj>=0.01
Dcun1d1	0.085029271	-0.326172542	0.108	0.217	1	FB	Dcun1d1	p_val_adj>=0.01
Cd2ap	0.020270833	-0.326461634	0.171	0.348	1	FB	Cd2ap	p_val_adj>=0.01
Ilf2	0.015972008	-0.329275097	0.153	0.348	1	FB	Ilf2	p_val_adj>=0.01
Pls3	0.040583829	-0.329732646	0.207	0.37	1	FB	Pls3	p_val_adj>=0.01
Slc39a14	0.009172614	-0.329779172	0.135	0.326	1	FB	Slc39a14	p_val_adj>=0.01
Dnajb9	0.001936911	-0.330194268	0.216	0.5	1	FB	Dnajb9	p_val_adj>=0.01
Eva1b	0.017579631	-0.330809368	0.153	0.348	1	FB	Eva1b	p_val_adj>=0.01
Alg14	0.045359452	-0.33105789	0.054	0.152	1	FB	Alg14	p_val_adj>=0.01
Mamld1	0.01312017	-0.331259797	0.018	0.109	1	FB	Mamld1	p_val_adj>=0.01
Eprs	0.375811676	-0.332057136	0.27	0.37	1	FB	Eprs	p_val_adj>=0.01
Fzd4	0.08121293	-0.332399361	0.063	0.152	1	FB	Fzd4	p_val_adj>=0.01
Snta1	0.061551881	-0.33287462	0.045	0.13	1	FB	Snta1	p_val_adj>=0.01
Rpl18a	0.009405143	-0.333038219	0.874	0.957	1	FB	Rpl18a	p_val_adj>=0.01
Hnrnph3	0.09821885	-0.333300979	0.162	0.283	1	FB	Hnrnph3	p_val_adj>=0.01
Peli2	0.058005404	-0.334072089	0.045	0.13	1	FB	Peli2	p_val_adj>=0.01
Rrm1	0.006335777	-0.334387061	0.054	0.196	1	FB	Rrm1	p_val_adj>=0.01
Macf1	0.170664605	-0.334574088	0.324	0.478	1	FB	Macf1	p_val_adj>=0.01
Ptgfrn	0.010723766	-0.335170082	0.162	0.37	1	FB	Ptgfrn	p_val_adj>=0.01
Tmem165	0.093533236	-0.335367119	0.135	0.239	1	FB	Tmem165	p_val_adj>=0.01
4932438A13Rik	0.046821832	-0.335387124	0.198	0.37	1	FB	4932438A13Rik	p_val_adj>=0.01
Hspb11	0.243468215	-0.335609404	0.072	0.13	1	FB	Hspb11	p_val_adj>=0.01
Serf2	0.253982898	-0.336258478	0.703	0.87	1	FB	Serf2	p_val_adj>=0.01
Dpt	0.000295982	-0.336404174	0.378	0.783	1	FB	Dpt	p_val_adj>=0.01
Ncoa3	0.052014521	-0.336799335	0.072	0.174	1	FB	Ncoa3	p_val_adj>=0.01
Egflam	0.025518822	-0.337802171	0.099	0.239	1	FB	Egflam	p_val_adj>=0.01
Creb3l1	0.016810934	-0.33842238	0.216	0.413	1	FB	Creb3l1	p_val_adj>=0.01
Rnf144a	0.053542471	-0.338459753	0.045	0.13	1	FB	Rnf144a	p_val_adj>=0.01
Abracl	0.020905221	-0.338603203	0.162	0.348	1	FB	Abracl	p_val_adj>=0.01
Map3k2	0.005776068	-0.339172101	0.216	0.478	1	FB	Map3k2	p_val_adj>=0.01
Anxa5	0.020055279	-0.339741384	0.595	0.87	1	FB	Anxa5	p_val_adj>=0.01
Fat1	0.063304001	-0.339770268	0.117	0.239	1	FB	Fat1	p_val_adj>=0.01
Eif4a1	0.023588685	-0.33978315	0.495	0.717	1	FB	Eif4a1	p_val_adj>=0.01
Hmga1	0.000113036	-0.3398483	0	0.13	1	FB	Hmga1	p_val_adj>=0.01
Cltb	0.011869403	-0.339957757	0.207	0.435	1	FB	Cltb	p_val_adj>=0.01
Gnaq	0.059117801	-0.340046681	0.243	0.413	1	FB	Gnaq	p_val_adj>=0.01
Rnf213	0.032629509	-0.340272373	0.036	0.13	1	FB	Rnf213	p_val_adj>=0.01
Fam162a	0.101976848	-0.340667567	0.135	0.239	1	FB	Fam162a	p_val_adj>=0.01
Trappc6b	0.00348254	-0.341669273	0.117	0.326	1	FB	Trappc6b	p_val_adj>=0.01
Hotairm1	0.006785499	-0.341687241	0.054	0.196	1	FB	Hotairm1	p_val_adj>=0.01
Rnpc3	0.106882337	-0.342781563	0.081	0.174	1	FB	Rnpc3	p_val_adj>=0.01
Foxf1	0.105014398	-0.342789579	0.117	0.217	1	FB	Foxf1	p_val_adj>=0.01
Pcdh7	0.05405593	-0.343115662	0.099	0.217	1	FB	Pcdh7	p_val_adj>=0.01
Zbtb38	0.044289618	-0.343316526	0.081	0.196	1	FB	Zbtb38	p_val_adj>=0.01
Cox19	0.035678634	-0.343687535	0.09	0.217	1	FB	Cox19	p_val_adj>=0.01
Cebpzos	0.141160332	-0.343794679	0.045	0.109	1	FB	Cebpzos	p_val_adj>=0.01
Hacd2	0.000877571	-0.34391732	0.009	0.13	1	FB	Hacd2	p_val_adj>=0.01
Ubxn4	0.022433186	-0.344003906	0.27	0.457	1	FB	Ubxn4	p_val_adj>=0.01
Rora	0.007169347	-0.344020306	0.351	0.63	1	FB	Rora	p_val_adj>=0.01
Vps13c	0.008492836	-0.344100809	0.072	0.217	1	FB	Vps13c	p_val_adj>=0.01
Csrp2	0.004586418	-0.344107761	0.306	0.609	1	FB	Csrp2	p_val_adj>=0.01
Gas6	0.025793123	-0.344218194	0.243	0.457	1	FB	Gas6	p_val_adj>=0.01
Atp6v0a1	0.003298984	-0.344269845	0.027	0.152	1	FB	Atp6v0a1	p_val_adj>=0.01
Cyb5a	0.02451754	-0.34469988	0.288	0.522	1	FB	Cyb5a	p_val_adj>=0.01
Edf1	0.004664156	-0.34505779	0.207	0.478	1	FB	Edf1	p_val_adj>=0.01
Nup98	0.000348616	-0.345112126	0.018	0.174	1	FB	Nup98	p_val_adj>=0.01
Cdk2ap2	0.015082729	-0.345405637	0.144	0.326	1	FB	Cdk2ap2	p_val_adj>=0.01
Snai2	0.256302454	-0.345857594	0.108	0.174	1	FB	Snai2	p_val_adj>=0.01
Man2a1	0.005417433	-0.346079016	0.207	0.435	1	FB	Man2a1	p_val_adj>=0.01
Septin11	0.046819657	-0.346370236	0.243	0.435	1	FB	Septin11	p_val_adj>=0.01
Slc25a25	0.070947674	-0.346797067	0.171	0.304	1	FB	Slc25a25	p_val_adj>=0.01
Pknox1	0.026390711	-0.347330867	0.09	0.217	1	FB	Pknox1	p_val_adj>=0.01
Arpc3	0.001004369	-0.347707438	0.252	0.565	1	FB	Arpc3	p_val_adj>=0.01
Vamp4	0.023028242	-0.348112232	0.045	0.152	1	FB	Vamp4	p_val_adj>=0.01
Celf2	0.054903033	-0.348210723	0.396	0.652	1	FB	Celf2	p_val_adj>=0.01
Med13l	0.002056434	-0.34828758	0.243	0.543	1	FB	Med13l	p_val_adj>=0.01
Txnl1	0.026462755	-0.348351586	0.207	0.391	1	FB	Txnl1	p_val_adj>=0.01
Nt5c	0.022038159	-0.348368064	0.045	0.152	1	FB	Nt5c	p_val_adj>=0.01
Oaz1	0.181922181	-0.348950655	0.757	0.87	1	FB	Oaz1	p_val_adj>=0.01
Ccni	0.01109983	-0.349033788	0.189	0.391	1	FB	Ccni	p_val_adj>=0.01
Impa1	0.022038159	-0.349558422	0.045	0.152	1	FB	Impa1	p_val_adj>=0.01
Lmna	0.257850952	-0.349762619	0.622	0.783	1	FB	Lmna	p_val_adj>=0.01
Mmgt2	0.206312093	-0.350445436	0.054	0.109	1	FB	Mmgt2	p_val_adj>=0.01
Dcun1d3	0.084209191	-0.350490257	0.081	0.174	1	FB	Dcun1d3	p_val_adj>=0.01
Enpp3	0.000191822	-0.35097829	0.009	0.152	1	FB	Enpp3	p_val_adj>=0.01
Pim3	0.004992871	-0.351048197	0.153	0.37	1	FB	Pim3	p_val_adj>=0.01
Cibar1	0.009928917	-0.351283313	0.045	0.174	1	FB	Cibar1	p_val_adj>=0.01
Trappc2l	0.012238038	-0.351627932	0.099	0.261	1	FB	Trappc2l	p_val_adj>=0.01
Gtf2f1	0.017518871	-0.353208391	0.054	0.174	1	FB	Gtf2f1	p_val_adj>=0.01
Sdf4	0.023232039	-0.354004675	0.261	0.457	1	FB	Sdf4	p_val_adj>=0.01
Vim	0.025588971	-0.354622016	0.622	0.87	1	FB	Vim	p_val_adj>=0.01
Arpc1a	0.266351845	-0.354803598	0.117	0.174	1	FB	Arpc1a	p_val_adj>=0.01
Micos13	0.011949948	-0.355464712	0.144	0.326	1	FB	Micos13	p_val_adj>=0.01
Mzt2	0.000993112	-0.355721908	0.036	0.196	1	FB	Mzt2	p_val_adj>=0.01
Myef2	0.794260212	-0.355874682	0.099	0.109	1	FB	Myef2	p_val_adj>=0.01
Rprd2	0.016997761	-0.355876929	0.108	0.261	1	FB	Rprd2	p_val_adj>=0.01
Phf8	0.321164384	-0.356077832	0.063	0.109	1	FB	Phf8	p_val_adj>=0.01
Tgfbr1	0.002121194	-0.356129576	0.09	0.283	1	FB	Tgfbr1	p_val_adj>=0.01
Qpct	0.046164919	-0.356348481	0.171	0.326	1	FB	Qpct	p_val_adj>=0.01
Psmb10	0.012896431	-0.356750761	0.063	0.196	1	FB	Psmb10	p_val_adj>=0.01
Ift20	0.054311996	-0.3574457	0.207	0.37	1	FB	Ift20	p_val_adj>=0.01
Bax	0.017592768	-0.357626182	0.117	0.283	1	FB	Bax	p_val_adj>=0.01
Nuak1	0.225712491	-0.358338101	0.054	0.109	1	FB	Nuak1	p_val_adj>=0.01
Ankrd11	0.196063759	-0.358443525	0.378	0.543	1	FB	Ankrd11	p_val_adj>=0.01
Rftn2	0.010163239	-0.358653019	0.045	0.174	1	FB	Rftn2	p_val_adj>=0.01
Pir	0.032629509	-0.359082684	0.036	0.13	1	FB	Pir	p_val_adj>=0.01
C1qtnf7	0.003917957	-0.359326506	0.081	0.261	1	FB	C1qtnf7	p_val_adj>=0.01
Magoh	0.012649805	-0.359412396	0.153	0.348	1	FB	Magoh	p_val_adj>=0.01
Pdzrn3	0.044289618	-0.359709999	0.081	0.196	1	FB	Pdzrn3	p_val_adj>=0.01
Utrn	0.046544218	-0.36036582	0.081	0.196	1	FB	Utrn	p_val_adj>=0.01
Il6st	0.005540826	-0.360669059	0.216	0.457	1	FB	Il6st	p_val_adj>=0.01
Ctsb	0.005054037	-0.361099984	0.459	0.761	1	FB	Ctsb	p_val_adj>=0.01
Brip1os	0.003369451	-0.362139563	0.009	0.109	1	FB	Brip1os	p_val_adj>=0.01
Vbp1	0.0556675	-0.362290011	0.072	0.174	1	FB	Vbp1	p_val_adj>=0.01
Rpain	0.000404558	-0.362401319	0.045	0.239	1	FB	Rpain	p_val_adj>=0.01
Tmcc2	0.000444781	-0.362441061	0	0.109	1	FB	Tmcc2	p_val_adj>=0.01
Tmed10	0.014283043	-0.363005917	0.324	0.565	1	FB	Tmed10	p_val_adj>=0.01
Msh3	0.029775946	-0.363264737	0.036	0.13	1	FB	Msh3	p_val_adj>=0.01
Tmed3	1.50E-05	-0.363771249	0.153	0.543	0.338428224	FB	Tmed3	p_val_adj>=0.01
Patl1	0.003227867	-0.364205084	0.045	0.196	1	FB	Patl1	p_val_adj>=0.01
Jpt1	0.002298483	-0.364814941	0.243	0.5	1	FB	Jpt1	p_val_adj>=0.01
Nsmce2	0.008621382	-0.365237939	0.045	0.174	1	FB	Nsmce2	p_val_adj>=0.01
Rbms2	0.206312093	-0.365759233	0.054	0.109	1	FB	Rbms2	p_val_adj>=0.01
Srsf7	0.00374991	-0.365834592	0.117	0.326	1	FB	Srsf7	p_val_adj>=0.01
Slfn5	0.067481418	-0.36607301	0.036	0.109	1	FB	Slfn5	p_val_adj>=0.01
Skap2	0.067037568	-0.366120886	0.09	0.196	1	FB	Skap2	p_val_adj>=0.01
Arhgef12	0.009060648	-0.366539783	0.261	0.5	1	FB	Arhgef12	p_val_adj>=0.01
Papss2	0.034840565	-0.366960036	0.027	0.109	1	FB	Papss2	p_val_adj>=0.01
D8Ertd738e	0.030397562	-0.367334783	0.252	0.457	1	FB	D8Ertd738e	p_val_adj>=0.01
Bzw1	0.009240916	-0.368002838	0.396	0.674	1	FB	Bzw1	p_val_adj>=0.01
Hspa13	0.001810222	-0.369287638	0.09	0.304	1	FB	Hspa13	p_val_adj>=0.01
Stag1	0.248567136	-0.369368708	0.126	0.196	1	FB	Stag1	p_val_adj>=0.01
Fyn	0.006054946	-0.370985913	0.216	0.457	1	FB	Fyn	p_val_adj>=0.01
Gng12	0.005770558	-0.371455636	0.135	0.348	1	FB	Gng12	p_val_adj>=0.01
Cxxc1	0.003112504	-0.371822655	0.081	0.261	1	FB	Cxxc1	p_val_adj>=0.01
[truncated: 30,413 more rows]
